# Supplementary material for: {(3aR,5S,6R,6aR)-5-[(R)-1,2-Di­hydroxy­eth­yl]-2,2-di­methyl­tetra­hydro­furo[2,3-d][1,3]dioxol-6-yl}methyl methane­sulfonate
Source: Acta Crystallogr Sect E Struct Rep Online. 2014 Apr 5;70(Pt 5):o524–5. doi: 10.1107/S1600536814007387 (PMC4011227; doi:10.1107/S1600536814007387)
Supplement: Supplementary file 1 [file e-70-0o524-sup1.cif]

##############################################################################
#                                                                            #
# This CIF contains the data in a paper accepted for publication in          #
# Acta Crystallographica Section E. It conforms to the requirements of       #
# Notes for Authors for Acta Crystallographica Section E, and has been       #
# peer reviewed under the auspices of the IUCr Commission on Journals.       #
#                                                                            #
# Full details of the Crystallographic Information File format               #
# are given in the paper "The Crystallographic Information File (CIF):       #
# a New Standard Archive File for Crystallography" by S. R. Hall, F. H.      #
# Allen and I. D. Brown [Acta Cryst. (1991), A47, 655-685].                  #
#                                                                            #
# The current version of the core CIF dictionary is obtainable from          #
# ftp://ftp.iucr.org/pub/cif_core.dic.                                       #
#                                                                            #
# Software is freely available for graphical display of the structure(s)     #
# in this CIF. For information consult the CIF software page                 #
# http://www.iucr.org/resources/cif/software.                                #
#                                                                            #
# This file may be used for bona fide research purposes within the           #
# scientific community so long as proper attribution is given to the journal # 
# article from which it was obtained.                                        #
#                                                                            #
##############################################################################
data_I
_audit_creation_method     SHELXL-97
_database_code_depnum_ccdc_archive     'CCDC 995085'
_chemical_name_systematic
;\
{(3a<i>R</i>,5<i>S</i>,6<i>R</i>,6a<i>R</i>)-5-[(<i>R</i>)-1,2-\
Dihydroxyethyl]-2,2-dimethyltetrahydrofuro[2,3-<i>d</i>][1,3]dioxol-\
6-yl}methyl methanesulfonate
;
_chemical_name_common     ?
_chemical_formula_moiety     'C11 H20 O8 S'
_chemical_formula_sum     'C11 H20 O8 S'
_chemical_formula_iupac     'C11 H20 O8 S'
_chemical_formula_weight     312.33
_chemical_melting_point     ?
_symmetry_cell_setting     monoclinic
_symmetry_space_group_name_H-M     'P 21'
_symmetry_space_group_name_Hall     'P 2yb'
loop_
    _symmetry_equiv_pos_as_xyz
    'x, y, z'
    '-x, y+1/2, -z'
_cell_length_a     5.57940(10)
_cell_length_b     15.6118(3)
_cell_length_c     8.0653(2)
_cell_angle_alpha     90.00
_cell_angle_beta     98.9130(10)
_cell_angle_gamma     90.00
_cell_volume     694.04(3)
_cell_formula_units_Z     2
_cell_measurement_reflns_used     7583
_cell_measurement_theta_min     0.998
_cell_measurement_theta_max     27.485
_cell_measurement_temperature     293(2)
_exptl_crystal_description     prism
_exptl_crystal_colour     colourless
_exptl_crystal_size_max     0.35
_exptl_crystal_size_mid     0.30
_exptl_crystal_size_min     0.28
_exptl_crystal_density_diffrn     1.495
_exptl_crystal_density_meas     ?
_exptl_crystal_density_method     'not measured'
_exptl_crystal_F_000     332
_exptl_absorpt_coefficient_mu     0.268
_exptl_absorpt_correction_type     none
_exptl_absorpt_process_details     ?
_exptl_absorpt_correction_T_min     ?
_exptl_absorpt_correction_T_max     ?
_exptl_special_details     ?
_diffrn_ambient_temperature     293(2)
_diffrn_radiation_type     MoK\a
_diffrn_radiation_wavelength     0.71073
_diffrn_radiation_source     'fine-focus sealed tube'
_diffrn_radiation_monochromator     graphite
_diffrn_measurement_device_type     'Nonius KappaCCD'
_diffrn_measurement_method     'CCD'
_diffrn_detector_area_resol_mean     ?
_diffrn_reflns_number     5266
_diffrn_reflns_av_R_equivalents     0.0183
_diffrn_reflns_av_sigmaI/netI     0.0310
_diffrn_reflns_theta_min     2.56
_diffrn_reflns_theta_max     27.47
_diffrn_reflns_theta_full     27.47
_diffrn_measured_fraction_theta_max     0.998
_diffrn_measured_fraction_theta_full     0.998
_diffrn_reflns_limit_h_min     -7
_diffrn_reflns_limit_h_max     6
_diffrn_reflns_limit_k_min     -20
_diffrn_reflns_limit_k_max     20
_diffrn_reflns_limit_l_min     -10
_diffrn_reflns_limit_l_max     10
_diffrn_standards_number     ?
_diffrn_standards_interval_count     ?
_diffrn_standards_interval_time     ?
_diffrn_standards_decay_%     ?
_refine_special_details
;
Refinement of <i>F</i>^2^ against ALL reflections. The weighted <i>R</i>-factor
<i>wR</i> and goodness of fit <i>S</i> are based on <i>F</i>^2^, conventional
<i>R</i>-factors <i>R</i> are based on <i>F</i>, with <i>F</i> set to zero for
negative <i>F</i>^2^. The threshold expression of <i>F</i>^2^ >
\s(<i>F</i>^2^) is used only for calculating <i>R</i>-factors(gt) <i>etc</i>.
and is not relevant to the choice of reflections for refinement.
<i>R</i>-factors based on <i>F</i>^2^ are statistically about twice as large
as those based on <i>F</i>, and <i>R</i>- factors based on ALL data will be
even larger.
;
_reflns_number_total     3185
_reflns_number_gt     3005
_reflns_threshold_expression     I>2sigma(I)
_refine_ls_structure_factor_coef     Fsqd
_refine_ls_matrix_type     full
_refine_ls_R_factor_all     0.0303
_refine_ls_R_factor_gt     0.0273
_refine_ls_wR_factor_gt     0.0630
_refine_ls_wR_factor_ref     0.0646
_refine_ls_goodness_of_fit_ref     1.028
_refine_ls_restrained_S_all     1.028
_refine_ls_number_reflns     3185
_refine_ls_number_parameters     187
_refine_ls_number_restraints     1
_refine_ls_hydrogen_treatment     constr
_refine_ls_weighting_scheme     calc
_refine_ls_weighting_details
         'calc w=1/[\s^2^(Fo^2^)+(0.0319P)^2^+0.0938P] where P=(Fo^2^+2Fc^2^)/3'
_atom_sites_solution_hydrogens     geom
_atom_sites_solution_primary     direct
_atom_sites_solution_secondary     difmap
_refine_ls_shift/su_max     0.003
_refine_ls_shift/su_mean     0.000
_refine_diff_density_max     0.161
_refine_diff_density_min     -0.213
_refine_ls_extinction_method     'SHELXL97 (Sheldrick, 2008)'
_refine_ls_extinction_coef     0.064(4)
_refine_ls_extinction_expression
                                  'Fc^*^=kFc[1+0.001xFc^2^\l^3^/sin(2\q)]^-1/4^'
_refine_ls_abs_structure_details     'Flack (1983), 1528 Friedel pairs'
_refine_ls_abs_structure_Flack     0.00(5)
loop_
    _atom_type_symbol
    _atom_type_description
    _atom_type_scat_dispersion_real
    _atom_type_scat_dispersion_imag
    _atom_type_scat_source
    'C' 'C' 0.0033 0.0016
                         'International Tables Vol C Tables 4.2.6.8 and 6.1.1.4'
    'H' 'H' 0.0000 0.0000
                         'International Tables Vol C Tables 4.2.6.8 and 6.1.1.4'
    'O' 'O' 0.0106 0.0060
                         'International Tables Vol C Tables 4.2.6.8 and 6.1.1.4'
    'S' 'S' 0.1246 0.1234
                         'International Tables Vol C Tables 4.2.6.8 and 6.1.1.4'
_computing_data_collection     'COLLECT (Bruker, 2004)'
_computing_cell_refinement     'SCALEPACK (Otwinowski & Minor, 1997)'
_computing_data_reduction     'DENZO (Otwinowski & Minor, 1997)'
_computing_structure_solution     'SHELXS97 (Sheldrick, 2008)'
_computing_structure_refinement     'SHELXL97 (Sheldrick, 2008)'
_computing_molecular_graphics     'ORTEP-3 for Windows (Farrugia, 2012)'
_computing_publication_material     'WinGX (Farrugia, 2012)'
loop_
    _atom_site_type_symbol
    _atom_site_label
    _atom_site_fract_x
    _atom_site_fract_y
    _atom_site_fract_z
    _atom_site_U_iso_or_equiv
    _atom_site_adp_type
    _atom_site_calc_flag
    _atom_site_refinement_flags
    _atom_site_occupancy
    _atom_site_symmetry_multiplicity
    _atom_site_disorder_assembly
    _atom_site_disorder_group
    C C9 0.0490(4) 0.33494(13) -0.8352(2) 0.0407(4) Uani d . 1 1 . .
    H H9A 0.1797 0.3741 -0.8422 0.061 Uiso calc R 1 1 . .
    H H9B -0.0757 0.3429 -0.9302 0.061 Uiso calc R 1 1 . .
    H H9C 0.1083 0.2772 -0.8345 0.061 Uiso calc R 1 1 . .
    C C7 -0.0536(3) 0.35157(11) -0.6762(2) 0.0316(3) Uani d . 1 1 . .
    C C8 -0.2632(4) 0.29425(14) -0.6553(2) 0.0470(5) Uani d . 1 1 . .
    H H8A -0.2092 0.2358 -0.6465 0.071 Uiso calc R 1 1 . .
    H H8B -0.3882 0.3003 -0.7507 0.071 Uiso calc R 1 1 . .
    H H8C -0.3262 0.3100 -0.5554 0.071 Uiso calc R 1 1 . .
    S S1 0.60651(6) 0.22002(2) -0.20810(5) 0.02715(10) Uani d . 1 1 . .
    O O4 0.22882(19) 0.51605(8) 0.01079(13) 0.0303(2) Uani d . 1 1 . .
    H H41 0.3738 0.5199 0.0049 0.046 Uiso calc R 1 1 . .
    O O1 -0.0420(3) 0.52359(9) -0.43022(15) 0.0465(4) Uani d . 1 1 . .
    O O6 0.55516(19) 0.31615(7) -0.26299(14) 0.0278(2) Uani d . 1 1 . .
    O O3 0.1263(2) 0.34259(7) -0.53311(14) 0.0347(3) Uani d . 1 1 . .
    O O5 -0.27358(19) 0.51658(8) -0.01728(15) 0.0364(3) Uani d . 1 1 . .
    H H51 -0.1929 0.5014 0.0716 0.055 Uiso calc R 1 1 . .
    O O2 -0.1278(2) 0.44075(9) -0.67350(16) 0.0396(3) Uani d . 1 1 . .
    O O8 0.8446(2) 0.20376(8) -0.24301(17) 0.0427(3) Uani d . 1 1 . .
    O O7 0.5551(2) 0.20875(9) -0.04236(15) 0.0426(3) Uani d . 1 1 . .
    C C10 0.3456(3) 0.35774(10) -0.2075(2) 0.0284(3) Uani d . 1 1 . .
    H H10A 0.3819 0.3718 -0.0891 0.034 Uiso calc R 1 1 . .
    H H10B 0.2063 0.3198 -0.2244 0.034 Uiso calc R 1 1 . .
    C C3 0.2921(3) 0.43831(10) -0.31045(18) 0.0247(3) Uani d . 1 1 . .
    H H3 0.4270 0.4787 -0.2833 0.030 Uiso calc R 1 1 . .
    C C1 0.0500(3) 0.48807(11) -0.5677(2) 0.0329(4) Uani d . 1 1 . .
    H H1 0.1185 0.5329 -0.6313 0.039 Uiso calc R 1 1 . .
    C C6 -0.1460(3) 0.58175(10) -0.0923(2) 0.0335(4) Uani d . 1 1 . .
    H H6A -0.1128 0.6293 -0.0147 0.040 Uiso calc R 1 1 . .
    H H6B -0.2477 0.6028 -0.1925 0.040 Uiso calc R 1 1 . .
    C C4 0.0556(3) 0.48076(10) -0.2760(2) 0.0276(3) Uani d . 1 1 . .
    H H4 -0.0583 0.4370 -0.2493 0.033 Uiso calc R 1 1 . .
    C C2 0.2447(3) 0.42291(10) -0.49929(19) 0.0277(3) Uani d . 1 1 . .
    H H2 0.3917 0.4282 -0.5511 0.033 Uiso calc R 1 1 . .
    C C5 0.0908(3) 0.54919(10) -0.13860(19) 0.0266(3) Uani d . 1 1 . .
    H H5 0.1789 0.5976 -0.1777 0.032 Uiso calc R 1 1 . .
    C C11 0.3976(3) 0.16137(13) -0.3475(3) 0.0445(4) Uani d . 1 1 . .
    H H11A 0.4188 0.1014 -0.3237 0.067 Uiso calc R 1 1 . .
    H H11B 0.4233 0.1724 -0.4605 0.067 Uiso calc R 1 1 . .
    H H11C 0.2358 0.1781 -0.3348 0.067 Uiso calc R 1 1 . .
loop_
    _atom_site_aniso_label
    _atom_site_aniso_U_11
    _atom_site_aniso_U_22
    _atom_site_aniso_U_33
    _atom_site_aniso_U_12
    _atom_site_aniso_U_13
    _atom_site_aniso_U_23
    C9 0.0485(10) 0.0442(10) 0.0313(9) -0.0040(8) 0.0124(8) -0.0070(8)
    C7 0.0347(8) 0.0323(8) 0.0268(7) 0.0030(7) 0.0017(6) -0.0024(7)
    C8 0.0445(11) 0.0566(13) 0.0421(11) -0.0097(9) 0.0132(8) -0.0093(9)
    S1 0.02425(17) 0.02403(17) 0.03312(19) 0.00244(15) 0.00429(13) 0.00247(17)
    O4 0.0234(5) 0.0375(6) 0.0295(6) 0.0003(5) 0.0024(4) -0.0030(5)
    O1 0.0576(8) 0.0472(8) 0.0306(6) 0.0302(7) -0.0062(5) -0.0066(6)
    O6 0.0260(5) 0.0252(5) 0.0333(6) 0.0046(4) 0.0078(4) 0.0031(5)
    O3 0.0438(7) 0.0268(6) 0.0298(6) 0.0021(5) -0.0061(5) -0.0033(5)
    O5 0.0227(5) 0.0496(7) 0.0359(6) 0.0025(5) 0.0013(4) -0.0006(6)
    O2 0.0408(7) 0.0384(7) 0.0356(7) 0.0089(5) -0.0061(5) -0.0052(5)
    O8 0.0284(6) 0.0370(7) 0.0640(8) 0.0093(5) 0.0112(5) 0.0074(6)
    O7 0.0536(7) 0.0392(7) 0.0362(6) 0.0050(6) 0.0101(5) 0.0113(6)
    C10 0.0281(7) 0.0300(8) 0.0287(8) 0.0076(6) 0.0093(6) 0.0022(6)
    C3 0.0228(7) 0.0248(7) 0.0262(7) 0.0009(6) 0.0032(5) -0.0018(6)
    C1 0.0379(9) 0.0309(8) 0.0283(8) 0.0032(7) 0.0003(7) 0.0005(7)
    C6 0.0300(8) 0.0307(8) 0.0387(9) 0.0062(6) 0.0019(7) -0.0090(7)
    C4 0.0253(7) 0.0273(7) 0.0288(8) 0.0047(6) -0.0003(6) -0.0037(6)
    C2 0.0293(8) 0.0271(7) 0.0270(7) 0.0010(6) 0.0050(6) 0.0016(6)
    C5 0.0250(7) 0.0242(7) 0.0302(8) 0.0000(6) 0.0029(6) -0.0032(6)
    C11 0.0392(10) 0.0399(10) 0.0536(11) -0.0059(8) 0.0051(8) -0.0139(9)
_geom_special_details
;
All e.s.d.'s (except the e.s.d. in the dihedral angle between two l.s. planes)
are estimated using the full covariance matrix. The cell e.s.d.'s are taken
into account individually in the estimation of e.s.d.'s in distances, angles
and torsion angles; correlations between e.s.d.'s in cell parameters are only
used when they are defined by crystal symmetry. An approximate (isotropic)
treatment of cell e.s.d.'s is used for estimating e.s.d.'s involving l.s.
planes.
;
loop_
    _geom_bond_atom_site_label_1
    _geom_bond_atom_site_label_2
    _geom_bond_site_symmetry_2
    _geom_bond_distance
    _geom_bond_publ_flag
    C9 C7 . 1.506(2) ?
    C9 H9A . 0.9600 ?
    C9 H9B . 0.9600 ?
    C9 H9C . 0.9600 ?
    C7 O3 . 1.4140(19) ?
    C7 O2 . 1.454(2) ?
    C7 C8 . 1.503(3) ?
    C8 H8A . 0.9600 ?
    C8 H8B . 0.9600 ?
    C8 H8C . 0.9600 ?
    S1 O7 . 1.4210(12) ?
    S1 O8 . 1.4226(12) ?
    S1 O6 . 1.5782(11) ?
    S1 C11 . 1.7480(18) ?
    O4 C5 . 1.4230(18) ?
    O4 H41 . 0.8200 ?
    O1 C1 . 1.406(2) ?
    O1 C4 . 1.442(2) ?
    O6 C10 . 1.4669(17) ?
    O3 C2 . 1.4238(19) ?
    O5 C6 . 1.429(2) ?
    O5 H51 . 0.8200 ?
    O2 C1 . 1.413(2) ?
    C10 C3 . 1.511(2) ?
    C10 H10A . 0.9700 ?
    C10 H10B . 0.9700 ?
    C3 C2 . 1.524(2) ?
    C3 C4 . 1.540(2) ?
    C3 H3 . 0.9800 ?
    C1 C2 . 1.528(2) ?
    C1 H1 . 0.9800 ?
    C6 C5 . 1.515(2) ?
    C6 H6A . 0.9700 ?
    C6 H6B . 0.9700 ?
    C4 C5 . 1.530(2) ?
    C4 H4 . 0.9800 ?
    C2 H2 . 0.9800 ?
    C5 H5 . 0.9800 ?
    C11 H11A . 0.9600 ?
    C11 H11B . 0.9600 ?
    C11 H11C . 0.9600 ?
loop_
    _geom_angle_atom_site_label_1
    _geom_angle_atom_site_label_2
    _geom_angle_atom_site_label_3
    _geom_angle_site_symmetry_1
    _geom_angle_site_symmetry_3
    _geom_angle
    _geom_angle_publ_flag
    C7 C9 H9A . . 109.5 ?
    C7 C9 H9B . . 109.5 ?
    H9A C9 H9B . . 109.5 ?
    C7 C9 H9C . . 109.5 ?
    H9A C9 H9C . . 109.5 ?
    H9B C9 H9C . . 109.5 ?
    O3 C7 O2 . . 104.53(12) ?
    O3 C7 C8 . . 108.42(14) ?
    O2 C7 C8 . . 109.89(15) ?
    O3 C7 C9 . . 111.26(14) ?
    O2 C7 C9 . . 108.93(14) ?
    C8 C7 C9 . . 113.43(15) ?
    C7 C8 H8A . . 109.5 ?
    C7 C8 H8B . . 109.5 ?
    H8A C8 H8B . . 109.5 ?
    C7 C8 H8C . . 109.5 ?
    H8A C8 H8C . . 109.5 ?
    H8B C8 H8C . . 109.5 ?
    O7 S1 O8 . . 119.66(8) ?
    O7 S1 O6 . . 109.11(7) ?
    O8 S1 O6 . . 104.40(7) ?
    O7 S1 C11 . . 109.17(10) ?
    O8 S1 C11 . . 109.23(9) ?
    O6 S1 C11 . . 104.11(8) ?
    C5 O4 H41 . . 109.5 ?
    C1 O1 C4 . . 111.21(12) ?
    C10 O6 S1 . . 117.00(10) ?
    C7 O3 C2 . . 108.57(12) ?
    C6 O5 H51 . . 109.5 ?
    C1 O2 C7 . . 109.55(12) ?
    O6 C10 C3 . . 107.43(11) ?
    O6 C10 H10A . . 110.2 ?
    C3 C10 H10A . . 110.2 ?
    O6 C10 H10B . . 110.2 ?
    C3 C10 H10B . . 110.2 ?
    H10A C10 H10B . . 108.5 ?
    C10 C3 C2 . . 114.00(13) ?
    C10 C3 C4 . . 111.15(12) ?
    C2 C3 C4 . . 103.12(12) ?
    C10 C3 H3 . . 109.5 ?
    C2 C3 H3 . . 109.5 ?
    C4 C3 H3 . . 109.5 ?
    O1 C1 O2 . . 112.02(14) ?
    O1 C1 C2 . . 107.70(13) ?
    O2 C1 C2 . . 105.27(13) ?
    O1 C1 H1 . . 110.6 ?
    O2 C1 H1 . . 110.6 ?
    C2 C1 H1 . . 110.6 ?
    O5 C6 C5 . . 112.10(13) ?
    O5 C6 H6A . . 109.2 ?
    C5 C6 H6A . . 109.2 ?
    O5 C6 H6B . . 109.2 ?
    C5 C6 H6B . . 109.2 ?
    H6A C6 H6B . . 107.9 ?
    O1 C4 C5 . . 106.85(12) ?
    O1 C4 C3 . . 105.29(12) ?
    C5 C4 C3 . . 114.43(12) ?
    O1 C4 H4 . . 110.0 ?
    C5 C4 H4 . . 110.0 ?
    C3 C4 H4 . . 110.0 ?
    O3 C2 C3 . . 109.51(12) ?
    O3 C2 C1 . . 103.57(12) ?
    C3 C2 C1 . . 105.03(12) ?
    O3 C2 H2 . . 112.7 ?
    C3 C2 H2 . . 112.7 ?
    C1 C2 H2 . . 112.7 ?
    O4 C5 C6 . . 106.96(12) ?
    O4 C5 C4 . . 110.57(12) ?
    C6 C5 C4 . . 113.18(12) ?
    O4 C5 H5 . . 108.7 ?
    C6 C5 H5 . . 108.7 ?
    C4 C5 H5 . . 108.7 ?
    S1 C11 H11A . . 109.5 ?
    S1 C11 H11B . . 109.5 ?
    H11A C11 H11B . . 109.5 ?
    S1 C11 H11C . . 109.5 ?
    H11A C11 H11C . . 109.5 ?
    H11B C11 H11C . . 109.5 ?
loop_
    _geom_hbond_atom_site_label_D
    _geom_hbond_atom_site_label_H
    _geom_hbond_atom_site_label_A
    _geom_hbond_site_symmetry_A
    _geom_hbond_distance_DH
    _geom_hbond_distance_HA
    _geom_hbond_distance_DA
    _geom_hbond_angle_DHA
    _geom_hbond_publ_flag
    O4 H41 O5 1_655 0.82 2.00 2.820(2) 174 yes
    O5 H51 O2 1_556 0.82 2.24 3.009(2) 156 yes
    O5 H51 O4 . 0.82 2.49 2.777(2) 102 no
    C3 H3 O5 1_655 0.98 2.58 3.344(2) 135 yes
    C8 H8C O6 1_455 0.96 2.55 3.486(2) 165 yes
    C9 H9A O4 1_554 0.96 2.55 3.306(2) 136 yes
    C10 H10A O4 . 0.97 2.58 3.160(2) 118 no
    C11 H11C O8 1_455 0.96 2.44 3.387(2) 167 yes
_iucr_refine_instructions_details
;
TITL ViR-394
CELL  0.71073   5.5794  15.6118   8.0653   90.000   98.913   90.000
ZERR     2.00   0.0001   0.0003   0.0002    0.000    0.001    0.000
LATT  -1
SYMM  - X, 1/2 + Y, - Z
SFAC  C    H    O    S
UNIT  22   40   16   2
MERG   2
OMIT     0  -1   1
OMIT     0   2   0
OMIT     0   1   1
OMIT     1   0   0
FMAP   2
PLAN   15
L.S.   4
ACTA
BOND  $H
WGHT    0.031900    0.093800
EXTI    0.064175
FVAR       1.56089
C9    1    0.048963    0.334939   -0.835181    11.00000    0.04851    0.04424 =
         0.03135   -0.00702    0.01241   -0.00399
AFIX 137
H9A   2    0.179730    0.374068   -0.842238    11.00000   -1.50000
H9B   2   -0.075744    0.342945   -0.930180    11.00000   -1.50000
H9C   2    0.108280    0.277198   -0.834516    11.00000   -1.50000
AFIX   0
C7    1   -0.053581    0.351572   -0.676153    11.00000    0.03470    0.03234 =
         0.02676   -0.00242    0.00174    0.00301
C8    1   -0.263228    0.294252   -0.655304    11.00000    0.04452    0.05664 =
         0.04205   -0.00932    0.01324   -0.00969
AFIX 137
H8A   2   -0.209213    0.235813   -0.646491    11.00000   -1.50000
H8B   2   -0.388247    0.300283   -0.750749    11.00000   -1.50000
H8C   2   -0.326155    0.310043   -0.555353    11.00000   -1.50000
AFIX   0
S1    4    0.606513    0.220025   -0.208100    11.00000    0.02425    0.02403 =
         0.03312    0.00247    0.00429    0.00244
O4    3    0.228817    0.516051    0.010785    11.00000    0.02343    0.03749 =
         0.02954   -0.00302    0.00238    0.00026
AFIX 147
H41   2    0.373817    0.519902    0.004853    11.00000   -1.50000
AFIX   0
O1    3   -0.042014    0.523593   -0.430219    11.00000    0.05762    0.04720 =
         0.03062   -0.00663   -0.00619    0.03015
O6    3    0.555158    0.316148   -0.262986    11.00000    0.02599    0.02520 =
         0.03332    0.00314    0.00785    0.00464
O3    3    0.126306    0.342585   -0.533107    11.00000    0.04383    0.02678 =
         0.02979   -0.00327   -0.00605    0.00208
O5    3   -0.273585    0.516582   -0.017276    11.00000    0.02267    0.04961 =
         0.03591   -0.00064    0.00132    0.00251
AFIX 147
H51   2   -0.192865    0.501445    0.071595    11.00000   -1.50000
AFIX   0
O2    3   -0.127828    0.440754   -0.673495    11.00000    0.04081    0.03842 =
         0.03563   -0.00521   -0.00613    0.00892
O8    3    0.844569    0.203764   -0.243006    11.00000    0.02845    0.03703 =
         0.06403    0.00737    0.01123    0.00926
O7    3    0.555070    0.208748   -0.042358    11.00000    0.05358    0.03917 =
         0.03620    0.01126    0.01009    0.00503
C10   1    0.345560    0.357739   -0.207488    11.00000    0.02813    0.03005 =
         0.02873    0.00219    0.00931    0.00762
AFIX  23
H10A  2    0.381878    0.371807   -0.089110    11.00000   -1.20000
H10B  2    0.206291    0.319771   -0.224400    11.00000   -1.20000
AFIX   0
C3    1    0.292096    0.438313   -0.310451    11.00000    0.02282    0.02484 =
         0.02615   -0.00185    0.00325    0.00091
AFIX  13
H3    2    0.426998    0.478674   -0.283317    11.00000   -1.20000
AFIX   0
C1    1    0.049952    0.488072   -0.567661    11.00000    0.03791    0.03087 =
         0.02830    0.00053    0.00027    0.00324
AFIX  13
H1    2    0.118492    0.532894   -0.631324    11.00000   -1.20000
AFIX   0
C6    1   -0.145997    0.581748   -0.092343    11.00000    0.02997    0.03066 =
         0.03873   -0.00897    0.00189    0.00619
AFIX  23
H6A   2   -0.112752    0.629254   -0.014671    11.00000   -1.20000
H6B   2   -0.247722    0.602818   -0.192508    11.00000   -1.20000
AFIX   0
C4    1    0.055567    0.480758   -0.276035    11.00000    0.02533    0.02728 =
         0.02881   -0.00370   -0.00034    0.00474
AFIX  13
H4    2   -0.058312    0.436959   -0.249262    11.00000   -1.20000
AFIX   0
C2    1    0.244654    0.422913   -0.499289    11.00000    0.02930    0.02714 =
         0.02698    0.00162    0.00500    0.00097
AFIX  13
H2    2    0.391663    0.428155   -0.551113    11.00000   -1.20000
AFIX   0
C5    1    0.090794    0.549195   -0.138598    11.00000    0.02497    0.02419 =
         0.03025   -0.00322    0.00287    0.00002
AFIX  13
H5    2    0.178874    0.597622   -0.177672    11.00000   -1.20000
AFIX   0
C11   1    0.397563    0.161370   -0.347487    11.00000    0.03922    0.03987 =
         0.05364   -0.01393    0.00512   -0.00590
AFIX 137
H11A  2    0.418835    0.101357   -0.323715    11.00000   -1.50000
H11B  2    0.423277    0.172445   -0.460486    11.00000   -1.50000
H11C  2    0.235818    0.178094   -0.334811    11.00000   -1.50000
HKLF 4
REM  ViR-394
REM R1 =  0.0273 for   3005 Fo > 4sig(Fo)  and  0.0303 for all   3185 data
REM    187 parameters refined using      1 restraints
END
WGHT      0.0296      0.1020
REM Highest difference peak  0.161,  deepest hole -0.213,  1-sigma level  0.036
Q1    1   0.4903  0.2009 -0.2929  11.00000  0.05    0.16
Q2    1   0.1667  0.4495 -0.2938  11.00000  0.05    0.15
Q3    1   0.0748  0.5133 -0.2087  11.00000  0.05    0.15
Q4    1   0.2462  0.4233 -0.3997  11.00000  0.05    0.15
Q5    1  -0.0228  0.5581 -0.1226  11.00000  0.05    0.15
Q6    1   0.3001  0.4006 -0.2589  11.00000  0.05    0.14
Q7    1   0.4641  0.3487  0.0465  11.00000  0.05    0.13
Q8    1   0.0429  0.5170 -0.4727  11.00000  0.05    0.12
Q9    1  -0.0881  0.4842 -0.3977  11.00000  0.05    0.12
Q10   1   0.1598  0.4587 -0.5278  11.00000  0.05    0.12
Q11   1   0.2693  0.0989 -0.5585  11.00000  0.05    0.12
Q12   1   0.7267  0.2161 -0.3052  11.00000  0.05    0.12
Q13   1  -0.0433  0.5005 -0.3573  11.00000  0.05    0.11
Q14   1  -0.0635  0.5434 -0.4477  11.00000  0.05    0.11
Q15   1   0.2553  0.4228 -0.8161  11.00000  0.05    0.11
;
data_New_Global_Publ_Block
_journal_date_recd_electronic     2014-02-17
_journal_date_accepted     2014-04-02
_journal_name_full     'Acta Crystallographica, Section E'
_journal_year     2014
_journal_volume     70
_journal_issue      5
_journal_page_first     o524
_journal_page_last     o525
_journal_paper_category     QO
_journal_paper_doi     10.1107/S1600536814007387
_journal_coeditor_code     ZP2012
_publ_contact_author_name     'Rjabovs, Vit\=alijs'
_publ_contact_author_address
;
Faculty of Material Science and Applied Chemistry, Riga Technical University,
3 P. Valdena street
Riga
LV-1007
Latvia
;
_publ_contact_author_email     'v.rjabovs@gmail.com'
_publ_contact_author_fax     ?
_publ_contact_author_phone     ?
_publ_section_title
;\
{(3a<i>R</i>,5<i>S</i>,6<i>R</i>,6a<i>R</i>)-5-[(<i>R</i>)-1,2-Dihydroxyethyl]-\
2,2-dimethyltetrahydrofuro[2,3-<i>d</i>][1,3]dioxol-6-yl}methyl
methanesulfonate
;
loop_
    _publ_author_name
    _publ_author_footnote
    _publ_author_address
    'Rjabovs, Vit\=alijs' .
;
Faculty of Material Science and Applied Chemistry, Riga Technical University,
3 P. Valdena Street
Riga
LV-1007
Latvia
;
    'Mishnev, Anatoly' .
;
Latvian Institute of Organic Synthesis
21 Aizkraukles Street
Riga
LV-1006
Latvia
;
    'Kise\,lovs, G\,lebs' .
;
Latvian Institute of Organic Synthesis
21 Aizkraukles Street
Riga
LV-1006
Latvia
;
    'Turks, M\=aris' .
;
Faculty of Material Science and Applied Chemistry, Riga Technical University,
3 P. Valdena Street
Riga
LV-1007
Latvia
;
