# Supplementary material for: {(3aR,5S,6R,6aR)-5-[(R)-1,2-Di­hydroxy­eth­yl]-2,2-di­methyl­tetra­hydro­furo[2,3-d][1,3]dioxol-6-yl}methyl methane­sulfonate
Source: Acta Crystallogr Sect E Struct Rep Online. 2014 Apr 5;70(Pt 5):o524–5. doi: 10.1107/S1600536814007387 (PMC4011227; doi:10.1107/S1600536814007387)
Supplement: Supplementary file 2 [file e-70-0o524-Isup2.hkl]

# 
# h,k,l, Fc-squared, Fo-squared, sigma(Fo-squared) and status flag 
# 
data_I
_shelx_title ' ViR-394' 
_shelx_refln_list_code          4 
_shelx_F_calc_maximum       74.83 
_exptl_crystal_F_000       332.00 
_reflns_d_resolution_high  0.7703 
 
loop_ 
 _symmetry_equiv_pos_as_xyz 
 'x, y, z' 
 '-x, y+1/2, -z' 
 
_cell_length_a     5.5794 
_cell_length_b    15.6118 
_cell_length_c     8.0653 
_cell_angle_alpha  90.000 
_cell_angle_beta   98.913 
_cell_angle_gamma  90.000 
 
_shelx_F_squared_multiplier     1.000 
 
loop_ 
 _refln_index_h 
 _refln_index_k 
 _refln_index_l 
 _refln_F_squared_calc 
 _refln_F_squared_meas 
 _refln_F_squared_sigma 
 _refln_observed_status 
   0 -20   0       19.99       16.63      3.33 o 
   1 -20   0      110.63      116.05      6.08 o 
   1 -19   0       12.47       11.91      1.93 o 
   2 -19   0       52.31       53.15      3.08 o 
   0 -18   0       63.03       60.81      3.57 o 
   1 -18   0       32.43       30.04      3.92 o 
   2 -18   0       31.50       33.63      2.22 o 
   3 -18   0        5.12        3.37      1.60 o 
   1 -17   0       52.05       49.18      2.04 o 
   2 -17   0       22.60       25.05      1.85 o 
   3 -17   0       50.54       48.84      2.83 o 
   0 -16   0      122.59      134.29      4.24 o 
   1 -16   0        4.25        4.79      1.33 o 
   2 -16   0       28.24       24.39      1.72 o 
   3 -16   0       73.58       74.54      3.45 o 
   4 -16   0       36.47       38.73      3.16 o 
   1 -15   0        5.31        5.89      1.21 o 
   2 -15   0      180.30      178.58      3.94 o 
   3 -15   0       12.05       10.88      1.68 o 
   4 -15   0       38.18       37.08      2.79 o 
   0 -14   0      487.25      487.56     10.77 o 
   1 -14   0      194.81      186.17      3.78 o 
   2 -14   0       83.58       88.11      2.90 o 
   3 -14   0       11.51        9.85      1.72 o 
   4 -14   0       49.71       50.24      3.25 o 
   5 -14   0       17.21       17.45      3.69 o 
   1 -13   0      230.53      228.61      4.51 o 
   2 -13   0      133.96      129.29      3.39 o 
   3 -13   0      330.34      320.29      9.04 o 
   4 -13   0        5.32        3.49      1.15 o 
   5 -13   0       11.26        8.66      2.63 o 
   0 -12   0       67.89       65.85      2.18 o 
   1 -12   0      336.84      326.22      5.27 o 
   2 -12   0      246.82      247.40      7.38 o 
   3 -12   0        6.59        8.13      0.94 o 
   4 -12   0       74.16       76.19      2.84 o 
   5 -12   0       60.54       58.38      3.25 o 
   1 -11   0      511.94      517.67      7.74 o 
   2 -11   0      455.21      443.90      7.49 o 
   3 -11   0      177.76      173.51      4.74 o 
   4 -11   0      173.91      162.16      4.78 o 
   5 -11   0       34.20       33.26      1.81 o 
   6 -11   0        5.06        4.80      1.85 o 
   0 -10   0     1556.00     1560.86     26.84 o 
   1 -10   0      327.42      336.42      4.89 o 
   2 -10   0       20.22       19.82      1.09 o 
   3 -10   0       42.07       41.90      1.52 o 
   4 -10   0       30.31       27.64      1.40 o 
   5 -10   0       56.63       57.39      2.46 o 
   6 -10   0       55.41       56.81      3.49 o 
   1  -9   0      213.61      205.59      3.12 o 
   2  -9   0      283.68      276.28      4.30 o 
   3  -9   0      633.98      653.91     12.43 o 
   4  -9   0      218.32      206.71      5.77 o 
   5  -9   0        4.81        3.78      0.90 o 
   6  -9   0       59.39       62.15      3.74 o 
   0  -8   0     1474.23     1628.77     51.79 o 
   1  -8   0       46.20       47.78      2.26 o 
   2  -8   0      417.81      403.71      8.61 o 
   3  -8   0      175.02      182.60      3.91 o 
   4  -8   0      459.26      463.90     10.33 o 
   5  -8   0       39.03       40.91      1.85 o 
   6  -8   0        1.63        1.19      1.44 o 
   1  -7   0      109.45      107.49      1.58 o 
   2  -7   0      685.07      702.12      9.98 o 
   3  -7   0       88.04       76.06      1.88 o 
   4  -7   0      142.87      139.01      5.97 o 
   5  -7   0       14.16       12.36      1.11 o 
   6  -7   0       32.64       34.13      2.71 o 
   0  -6   0     3645.37     3974.39    127.19 o 
   1  -6   0      256.80      241.47      3.55 o 
   2  -6   0      237.05      264.56      3.85 o 
   3  -6   0       43.62       44.83      3.70 o 
   4  -6   0      201.08      199.98      4.49 o 
   5  -6   0      104.39       98.93      4.73 o 
   6  -6   0       11.22       13.38      1.93 o 
   1  -5   0      735.95      718.88     10.29 o 
   2  -5   0      247.04      280.40      5.02 o 
   3  -5   0      999.67     1027.27     29.65 o 
   4  -5   0      157.87      155.32      3.48 o 
   5  -5   0      176.93      162.31      5.83 o 
   6  -5   0       66.73       62.78      3.53 o 
   0  -4   0     1911.73     2011.09     65.66 o 
   1  -4   0      911.31      883.84     12.35 o 
   2  -4   0       22.65       28.12      0.90 o 
   3  -4   0       35.04       33.67      0.96 o 
   4  -4   0      151.80      149.62      3.28 o 
   5  -4   0      104.27      101.48      2.60 o 
   6  -4   0       66.77       71.41      3.53 o 
   7  -4   0        3.92        3.12      2.01 o 
   1  -3   0     2862.04     2909.83     95.54 o 
   2  -3   0     1108.13     1105.94     28.43 o 
   3  -3   0      100.19       87.67      2.39 o 
   4  -3   0       66.20       71.71      1.79 o 
   5  -3   0      200.69      198.21      5.83 o 
   6  -3   0        9.17        9.73      1.11 o 
   7  -3   0       12.92       13.18      2.30 o 
   1  -2   0     5595.38     5720.30    194.87 o 
   2  -2   0      361.75      358.12      5.44 o 
   3  -2   0      102.85      112.27      2.07 o 
   4  -2   0      460.26      444.81     10.78 o 
   5  -2   0      281.47      281.32      5.36 o 
   6  -2   0        0.98        2.05      0.90 o 
   7  -2   0        8.52        6.61      1.97 o 
   1  -1   0      697.69      590.25     12.50 o 
   2  -1   0      403.34      360.44      6.07 o 
   3  -1   0      399.01      402.10      6.30 o 
   4  -1   0      282.78      291.08      4.85 o 
   5  -1   0       25.82       25.91      0.99 o 
   6  -1   0       47.62       42.27      2.05 o 
   7  -1   0       13.04       14.49      2.22 o 
   2   0   0       18.22       17.47      0.62 o 
   3   0   0        0.11        0.40      0.29 o 
   4   0   0      153.13      138.37      2.86 o 
   5   0   0       21.92       23.07      2.46 o 
   6   0   0      166.19      169.97      5.10 o 
   7   0   0        8.14       10.59      2.91 o 
   1   1   0      686.59      665.17     23.41 o 
   2   1   0      406.60      369.52      6.53 o 
   3   1   0      402.07      413.73      6.46 o 
   4   1   0      285.34      290.72      5.48 o 
   5   1   0       26.09       27.31      1.16 o 
   6   1   0       45.35       41.98      2.34 o 
   7   1   0       12.95       14.29      2.34 o 
   1   2   0     5599.06     5597.37    140.63 o 
   2   2   0      362.89      358.71      5.13 o 
   3   2   0      103.71      113.66      1.92 o 
   4   2   0      460.50      450.87      9.51 o 
   5   2   0      279.85      282.10      6.93 o 
   6   2   0        0.74        0.37      1.03 o 
   7   2   0        8.49       10.47      2.55 o 
   1   3   0     2875.35     2911.02     45.38 o 
   2   3   0     1126.30     1121.30     14.38 o 
   3   3   0       99.32       88.72      1.63 o 
   4   3   0       66.81       75.18      2.47 o 
   5   3   0      199.19      195.06      4.57 o 
   6   3   0       10.31        8.99      1.40 o 
   7   3   0       12.78        9.32      2.30 o 
   0   4   0     1938.57     1899.38     65.48 o 
   1   4   0      896.15      866.39     11.00 o 
   2   4   0       23.05       28.67      0.56 o 
   3   4   0       36.32       35.32      0.82 o 
   4   4   0      144.69      140.77      2.22 o 
   5   4   0      102.76       96.31      3.04 o 
   6   4   0       68.17       63.52      4.77 o 
   7   4   0        3.91        0.45      3.12 o 
   1   5   0      742.09      734.12     10.03 o 
   2   5   0      253.18      294.44      4.08 o 
   3   5   0     1000.78     1035.07     14.72 o 
   4   5   0      158.42      158.20      3.05 o 
   5   5   0      177.55      179.85      4.32 o 
   6   5   0       65.99       74.49      5.18 o 
   0   6   0     3595.05     3695.87     72.75 o 
   1   6   0      264.43      250.72      3.31 o 
   2   6   0      234.24      264.42      3.90 o 
   3   6   0       41.53       44.31      0.88 o 
   4   6   0      201.74      206.46      3.73 o 
   5   6   0      102.77       94.78      2.75 o 
   6   6   0       10.32       15.11      3.08 o 
   1   7   0      106.84      106.65      2.78 o 
   2   7   0      683.76      699.44     10.01 o 
   3   7   0       87.99       78.41      1.32 o 
   4   7   0      139.80      138.11      2.63 o 
   5   7   0       14.28       11.50      1.19 o 
   6   7   0       34.20       39.34      4.07 o 
   0   8   0     1456.68     1557.62     30.73 o 
   1   8   0       42.01       45.40      2.57 o 
   2   8   0      418.38      409.59      5.18 o 
   3   8   0      178.53      186.05      2.83 o 
   4   8   0      456.43      465.57      8.19 o 
   5   8   0       40.59       42.30      2.01 o 
   6   8   0        1.80        7.55      2.50 o 
   1   9   0      208.74      207.73      3.94 o 
   2   9   0      280.44      275.24      3.71 o 
   3   9   0      627.76      632.92      9.27 o 
   4   9   0      219.31      216.64      3.71 o 
   5   9   0        4.94        4.88      1.15 o 
   6   9   0       59.74       74.23      6.90 o 
   0  10   0     1561.45     1603.23     28.51 o 
   1  10   0      321.54      336.10      5.17 o 
   2  10   0       20.64       19.50      1.64 o 
   3  10   0       43.80       42.61      1.56 o 
   4  10   0       33.19       32.59      0.96 o 
   5  10   0       54.74       51.72      2.79 o 
   6  10   0       55.66       60.59      3.94 o 
   1  11   0      507.32      514.83     17.81 o 
   2  11   0      454.37      445.17      6.38 o 
   3  11   0      182.03      178.24      8.18 o 
   4  11   0      172.15      163.29      3.35 o 
   5  11   0       34.03       34.13      2.63 o 
   6  11   0        5.40        6.61      2.01 o 
   0  12   0       63.07       64.36      2.22 o 
   1  12   0      337.58      330.56      5.19 o 
   2  12   0      248.18      244.31      4.45 o 
   3  12   0        6.47        5.83      0.84 o 
   4  12   0       74.44       74.69      2.94 o 
   5  12   0       61.60       66.92      3.82 o 
   1  13   0      229.48      233.69      4.05 o 
   2  13   0      140.71      138.66      2.61 o 
   3  13   0      325.00      317.77      6.42 o 
   4  13   0        5.69        5.31      1.21 o 
   5  13   0       11.26       13.67      2.34 o 
   0  14   0      484.03      486.00     10.31 o 
   1  14   0      199.35      200.02      3.85 o 
   2  14   0       82.93       84.24      2.36 o 
   3  14   0       11.73       10.29      0.89 o 
   4  14   0       48.72       44.62      8.09 o 
   5  14   0       17.82       14.41      2.26 o 
   1  15   0        5.23        4.86      1.62 o 
   2  15   0      176.21      177.31      4.89 o 
   3  15   0       13.63       13.87      1.48 o 
   4  15   0       37.90       35.73      2.92 o 
   0  16   0      122.49      134.12      5.26 o 
   1  16   0        3.77        4.04      0.80 o 
   2  16   0       28.46       27.67      2.18 o 
   3  16   0       74.89       76.01      4.58 o 
   4  16   0       36.21       32.03      2.79 o 
   1  17   0       51.76       54.85      4.25 o 
   2  17   0       21.92       24.97      3.28 o 
   3  17   0       49.77       52.74      3.24 o 
   0  18   0       60.77       55.67      4.52 o 
   1  18   0       31.70       33.08      4.64 o 
   2  18   0       31.16       35.91      2.60 o 
   3  18   0        5.26        5.01      3.16 o 
   1  19   0       11.73        7.73      2.91 o 
   2  19   0       53.67       49.25      3.66 o 
   0  20   0       20.02       24.47      3.82 o 
   1  20   0      109.05      119.28      6.35 o 
  -1 -20   1       25.84       24.06      3.37 o 
   0 -20   1       25.03       25.35      3.10 o 
  -2 -19   1       24.90       32.35      3.08 o 
  -1 -19   1       60.18       59.20      3.66 o 
   0 -19   1      122.95      124.52      5.21 o 
   1 -19   1        0.76        0.53      1.89 o 
   2 -19   1        7.57        8.05      2.34 o 
  -3 -18   1       49.58       49.74      3.82 o 
  -2 -18   1       27.66       28.87      2.38 o 
  -1 -18   1        2.29        3.00      1.06 o 
   0 -18   1        1.51        1.45      0.91 o 
   1 -18   1        5.18        3.37      1.52 o 
   2 -18   1      127.05      133.56      5.02 o 
   3 -18   1       17.52       17.49      2.18 o 
  -3 -17   1        4.56        3.61      1.81 o 
  -2 -17   1       15.36       20.08      2.30 o 
  -1 -17   1       76.81       78.82      2.61 o 
   0 -17   1       20.05       19.84      1.19 o 
   1 -17   1       39.33       40.46      1.79 o 
   2 -17   1       18.80       18.56      1.81 o 
   3 -17   1       43.28       40.41      2.71 o 
  -4 -16   1       38.58       38.85      3.37 o 
  -3 -16   1       31.56       32.65      2.71 o 
  -2 -16   1       20.81       23.69      1.48 o 
  -1 -16   1       46.39       48.33      5.67 o 
   0 -16   1       81.67       79.14      2.28 o 
   1 -16   1      161.79      162.52      5.76 o 
   2 -16   1       52.88       51.06      2.30 o 
   3 -16   1       37.85       37.45      2.46 o 
   4 -16   1        9.45       10.47      2.18 o 
  -4 -15   1       47.27       51.71      3.61 o 
  -3 -15   1       36.31       38.65      2.87 o 
  -2 -15   1        6.48        7.10      0.91 o 
  -1 -15   1      121.67      114.80      3.52 o 
   0 -15   1       58.50       60.09      2.01 o 
   1 -15   1       29.70       26.46      1.06 o 
   2 -15   1        3.51        2.22      0.86 o 
   3 -15   1       66.80       63.85      2.63 o 
   4 -15   1      118.93      121.70      5.84 o 
  -5 -14   1       13.67       12.69      1.97 o 
  -4 -14   1       45.97       44.32      2.26 o 
  -3 -14   1       56.34       56.49      5.16 o 
  -2 -14   1       83.16       82.79      2.32 o 
  -1 -14   1       17.21       15.06      0.99 o 
   0 -14   1       35.12       32.34      1.15 o 
   1 -14   1       66.90       65.01      1.95 o 
   2 -14   1       49.66       46.83      2.12 o 
   3 -14   1       73.81       75.57      2.96 o 
   4 -14   1        4.50        4.15      1.52 o 
   5 -14   1       36.13       40.49      3.37 o 
  -5 -13   1       51.15       57.34      2.71 o 
  -4 -13   1       17.25       15.64      1.31 o 
  -3 -13   1       24.22       25.57      1.12 o 
  -2 -13   1      280.45      272.24      5.73 o 
  -1 -13   1       34.67       34.58      1.31 o 
   0 -13   1      180.68      179.98      4.84 o 
   1 -13   1      152.58      150.79      2.90 o 
   2 -13   1       82.35       74.97      3.21 o 
   3 -13   1       45.54       42.80      1.40 o 
   4 -13   1       53.29       51.64      2.42 o 
   5 -13   1       24.96       22.17      2.71 o 
  -5 -12   1       11.86       12.60      1.77 o 
  -4 -12   1      181.51      180.07      5.43 o 
  -3 -12   1       45.73       47.28      2.14 o 
  -2 -12   1       73.26       73.62      5.98 o 
  -1 -12   1      192.47      195.16      4.21 o 
   0 -12   1       99.03       94.86      2.02 o 
   1 -12   1       71.39       70.06      1.32 o 
   2 -12   1      473.28      463.85     26.24 o 
   3 -12   1       91.81       88.19      2.18 o 
   4 -12   1       14.93       15.15      1.19 o 
   5 -12   1        9.19       10.63      3.12 o 
  -6 -11   1       49.10       47.40      3.74 o 
  -5 -11   1       36.63       32.85      1.77 o 
  -4 -11   1      101.75       90.87      2.88 o 
  -3 -11   1      286.06      283.19      6.00 o 
  -2 -11   1       76.30       77.37      4.21 o 
  -1 -11   1      327.59      315.84      5.46 o 
   0 -11   1      425.51      448.47     10.92 o 
   1 -11   1       25.68       22.79      0.90 o 
   2 -11   1      150.88      147.44      2.76 o 
   3 -11   1        6.42        7.92      0.78 o 
   4 -11   1      103.86      108.30      3.62 o 
   5 -11   1       65.97       70.91      3.86 o 
  -6 -10   1       11.78       11.08      1.97 o 
  -5 -10   1       42.15       44.44      1.93 o 
  -4 -10   1        9.80       12.15      1.11 o 
  -3 -10   1      516.74      514.23      9.80 o 
  -2 -10   1      281.70      284.03      6.40 o 
  -1 -10   1      176.34      176.50      3.23 o 
   0 -10   1      229.85      223.45      3.57 o 
   1 -10   1      823.64      799.63     12.06 o 
   2 -10   1      206.36      207.36      3.67 o 
   3 -10   1      464.57      471.11     11.56 o 
   4 -10   1       29.08       25.21      1.31 o 
   5 -10   1        7.74       13.83      1.93 o 
   6 -10   1       95.60       94.94      5.22 o 
  -6  -9   1       11.94       15.89      2.75 o 
  -5  -9   1       40.70       44.85      1.97 o 
  -4  -9   1        4.43        3.82      0.82 o 
  -3  -9   1       24.21       23.17      0.84 o 
  -2  -9   1      420.23      440.34      6.75 o 
  -1  -9   1      724.76      732.26     11.30 o 
   0  -9   1      367.77      365.55      5.28 o 
   1  -9   1      163.16      158.90      3.01 o 
   2  -9   1       50.35       52.33      1.17 o 
   3  -9   1       96.39       91.64      3.17 o 
   4  -9   1      130.85      123.22      3.62 o 
   5  -9   1       29.21       28.87      2.14 o 
   6  -9   1       17.09       16.05      2.09 o 
  -6  -8   1       14.83       14.62      2.05 o 
  -5  -8   1        5.27        6.03      0.99 o 
  -4  -8   1      328.96      314.13      7.39 o 
  -3  -8   1      288.11      290.58      6.07 o 
  -2  -8   1      243.39      249.08      3.84 o 
  -1  -8   1       30.01       26.82      0.79 o 
   0  -8   1      146.21      147.06      2.55 o 
   1  -8   1      924.55      990.61     15.64 o 
   2  -8   1      952.06      980.23     31.90 o 
   3  -8   1      122.04      113.83      2.63 o 
   4  -8   1       90.83       84.79      3.02 o 
   5  -8   1       88.85       88.46      3.08 o 
   6  -8   1        0.63       -0.41      1.40 o 
  -6  -7   1        4.16        2.42      1.03 o 
  -5  -7   1       82.14       74.73      2.59 o 
  -4  -7   1      190.29      190.14      4.12 o 
  -3  -7   1      336.65      347.77      6.00 o 
  -2  -7   1      129.23      137.96      7.33 o 
  -1  -7   1      751.76      739.56     10.50 o 
   0  -7   1      543.01      519.78      8.00 o 
   1  -7   1      169.41      170.56      3.09 o 
   2  -7   1       51.49       54.07      1.22 o 
   3  -7   1      128.00      129.57      2.64 o 
   4  -7   1      190.74      197.19      8.16 o 
   5  -7   1       52.08       46.34      1.93 o 
   6  -7   1       31.52       27.47      2.50 o 
  -6  -6   1       78.54       76.52      3.08 o 
  -5  -6   1       26.88       26.86      1.56 o 
  -4  -6   1      205.42      201.45     10.99 o 
  -3  -6   1       37.80       32.29      0.87 o 
  -2  -6   1      278.18      284.56      4.29 o 
  -1  -6   1      275.22      266.83      3.96 o 
   0  -6   1     1253.22     1276.47     19.15 o 
   1  -6   1     2078.43     2208.35     60.40 o 
   2  -6   1     1253.72     1314.86     48.63 o 
   3  -6   1       97.23       96.55      3.85 o 
   4  -6   1      237.12      237.27      5.41 o 
   5  -6   1       24.17       21.57      1.07 o 
   6  -6   1       66.05       66.27      3.62 o 
  -7  -5   1       14.82       24.14      4.93 o 
  -6  -5   1       78.86       84.70      3.12 o 
  -5  -5   1       34.10       28.58      1.27 o 
  -4  -5   1       13.83       13.23      0.81 o 
  -3  -5   1       65.42       63.70      1.44 o 
  -2  -5   1      192.54      204.97      2.95 o 
  -1  -5   1      623.98      610.17      7.96 o 
   0  -5   1     1108.42     1070.23     18.17 o 
   1  -5   1      191.06      206.51      2.98 o 
   2  -5   1      326.86      341.88      6.37 o 
   3  -5   1      132.62      120.10      4.59 o 
   4  -5   1      414.09      397.60      7.62 o 
   5  -5   1      220.66      219.81     10.94 o 
   6  -5   1       11.95       12.36      2.01 o 
  -7  -4   1       18.47       25.00      2.91 o 
  -6  -4   1       70.50       62.21      2.47 o 
  -5  -4   1       13.57       15.25      2.07 o 
  -4  -4   1       25.46       26.58      0.99 o 
  -3  -4   1       40.59       41.07      1.31 o 
  -2  -4   1     1792.43     1827.80     48.38 o 
  -1  -4   1      104.59      111.65      1.88 o 
   0  -4   1      764.83      752.83     12.49 o 
   1  -4   1     1564.32     1539.48     38.85 o 
   2  -4   1      679.78      662.49     11.05 o 
   3  -4   1      338.64      342.43     12.03 o 
   4  -4   1       26.69       26.38      0.97 o 
   5  -4   1       75.87       76.50      2.63 o 
   6  -4   1      121.22      128.59      5.10 o 
  -7  -3   1        2.23        3.49      1.97 o 
  -6  -3   1       28.47       28.50      1.72 o 
  -5  -3   1      193.91      191.96      4.98 o 
  -4  -3   1      185.86      181.87      3.21 o 
  -3  -3   1      600.33      631.96     22.25 o 
  -2  -3   1     1663.59     1733.49     35.42 o 
  -1  -3   1      272.56      291.86      5.11 o 
   0  -3   1     4657.67     4927.17    126.33 o 
   1  -3   1      945.62      912.83     24.27 o 
   2  -3   1      471.29      487.77      8.27 o 
   3  -3   1       89.44       84.26      1.78 o 
   4  -3   1      496.10      499.66      9.43 o 
   5  -3   1       83.57       86.38      2.43 o 
   6  -3   1       41.52       43.78      2.71 o 
  -7  -2   1       16.54       26.15      3.28 o 
  -6  -2   1        7.39        8.54      1.23 o 
  -5  -2   1      115.11      107.05      4.15 o 
  -4  -2   1      192.59      198.26      3.26 o 
  -3  -2   1     1451.02     1523.64     22.03 o 
  -2  -2   1     1277.30     1344.29     31.54 o 
  -1  -2   1     2612.36     2645.89     53.99 o 
   0  -2   1     2285.83     1874.56     63.69 o 
   1  -2   1      781.52      774.36     10.08 o 
   2  -2   1     1830.82     1833.22     41.30 o 
   3  -2   1      457.95      441.87      7.91 o 
   4  -2   1       46.94       49.24      2.10 o 
   5  -2   1       34.39       33.80      1.20 o 
   6  -2   1       16.94       16.96      2.42 o 
  -7  -1   1       26.54       33.83      3.16 o 
  -6  -1   1       36.34       38.73      1.97 o 
  -5  -1   1      167.71      171.50      3.42 o 
  -4  -1   1       74.24       65.87      1.43 o 
  -3  -1   1      501.82      507.43      9.75 o 
  -2  -1   1      270.76      269.95      3.77 o 
  -1  -1   1     5257.47     4516.99    418.86 o 
   1  -1   1     2294.82     2212.85     34.02 o 
   2  -1   1       13.43       12.52      1.36 o 
   3  -1   1      150.39      134.16      2.55 o 
   4  -1   1      546.47      539.26     15.02 o 
   5  -1   1      201.06      193.18      4.82 o 
   6  -1   1       26.69       27.63      2.46 o 
   7  -1   1        0.43       -0.74      1.64 o 
  -7   0   1        7.15       10.43      2.38 o 
  -6   0   1        2.54        2.79      0.99 o 
  -5   0   1        1.36        2.87      0.69 o 
  -4   0   1      402.21      407.13      7.12 o 
  -3   0   1      157.36      156.74      2.64 o 
  -2   0   1      565.33      517.92     10.27 o 
  -1   0   1     1430.60     1328.38     28.81 o 
   0   0   1        0.35        0.04      0.08 o 
   1   0   1      750.18      767.73     13.39 o 
   2   0   1       31.58       30.99      1.09 o 
   3   0   1      512.30      488.60     11.12 o 
   4   0   1      472.95      476.30     10.04 o 
   5   0   1       20.42       20.68      0.90 o 
   6   0   1       20.42       20.78      2.05 o 
   7   0   1        6.50        8.13      2.05 o 
  -7   1   1       26.56       30.84      3.00 o 
  -6   1   1       34.32       33.02      1.93 o 
  -5   1   1      166.19      165.41      3.47 o 
  -4   1   1       74.14       66.65      1.53 o 
  -3   1   1      503.64      528.28      9.26 o 
  -2   1   1      270.27      267.60      5.36 o 
  -1   1   1     5277.01     4903.79    148.12 o 
   1   1   1     2296.34     2238.21     46.10 o 
   2   1   1       13.41       12.33      2.40 o 
   3   1   1      150.11      132.96      2.88 o 
   4   1   1      543.70      537.49     12.34 o 
   5   1   1      199.29      197.73      4.08 o 
   6   1   1       27.74       25.79      2.14 o 
   7   1   1        0.46        2.01      3.86 o 
  -7   2   1       17.66       20.65      3.16 o 
  -6   2   1        8.07        9.15      1.56 o 
  -5   2   1      115.34      111.01      2.57 o 
  -4   2   1      196.45      197.71     10.02 o 
  -3   2   1     1471.53     1522.79     30.96 o 
  -2   2   1     1262.86     1337.58     22.17 o 
  -1   2   1     2601.59     2630.94     40.56 o 
   0   2   1     2275.81     2076.27    169.96 o 
   1   2   1      776.82      765.60     11.71 o 
   2   2   1     1853.95     1902.56     66.12 o 
   3   2   1      456.81      438.45      7.50 o 
   4   2   1       47.89       50.41      1.28 o 
   5   2   1       34.44       36.39      1.31 o 
   6   2   1       15.35       20.57      2.83 o 
  -7   3   1        2.43        5.09      2.09 o 
  -6   3   1       27.04       27.92      2.05 o 
  -5   3   1      199.02      206.83      5.58 o 
  -4   3   1      185.47      186.49      7.50 o 
  -3   3   1      597.89      648.73     16.64 o 
  -2   3   1     1654.78     1716.61     24.54 o 
  -1   3   1      278.73      299.36      3.91 o 
   0   3   1     4633.65     4549.31    171.64 o 
   1   3   1      958.32      924.44     14.54 o 
   2   3   1      470.06      498.23      8.69 o 
   3   3   1       85.61       80.34      2.35 o 
   4   3   1      502.91      498.66     11.95 o 
   5   3   1       80.16       78.88      2.18 o 
   6   3   1       41.23       34.75      2.26 o 
  -7   4   1       17.93       24.72      4.84 o 
  -6   4   1       68.91       55.47      2.96 o 
  -5   4   1       13.57       13.50      1.17 o 
  -4   4   1       24.38       23.00      1.48 o 
  -3   4   1       43.25       42.22      1.87 o 
  -2   4   1     1818.35     1852.35     24.61 o 
  -1   4   1      105.44      113.50      1.57 o 
   0   4   1      772.97      739.33      9.43 o 
   1   4   1     1574.31     1546.38     21.05 o 
   2   4   1      665.26      649.39      9.12 o 
   3   4   1      345.57      349.56      5.53 o 
   4   4   1       27.18       25.30      1.07 o 
   5   4   1       75.55       72.05      1.85 o 
   6   4   1      122.68      136.94      7.77 o 
  -7   5   1       14.62        8.87      3.45 o 
  -6   5   1       80.95       68.67      3.78 o 
  -5   5   1       30.86       26.09      0.93 o 
  -4   5   1       13.86       12.16      1.35 o 
  -3   5   1       66.10       65.90      2.08 o 
  -2   5   1      197.87      205.52      3.76 o 
  -1   5   1      612.08      602.51      6.86 o 
   0   5   1     1092.19     1027.32     24.17 o 
   1   5   1      193.11      208.34      3.30 o 
   2   5   1      325.92      344.41      6.05 o 
   3   5   1      135.07      125.26      2.02 o 
   4   5   1      402.80      396.29      7.22 o 
   5   5   1      222.48      218.96      4.37 o 
   6   5   1       11.60        7.02      2.71 o 
  -6   6   1       80.93       85.15      6.08 o 
  -5   6   1       26.80       24.32      0.84 o 
  -4   6   1      209.60      215.10      3.83 o 
  -3   6   1       37.45       35.51      1.60 o 
  -2   6   1      267.50      272.67      3.47 o 
  -1   6   1      278.24      273.02      3.40 o 
   0   6   1     1250.95     1287.47     16.57 o 
   1   6   1     2059.75     2184.57     32.18 o 
   2   6   1     1279.37     1349.46     18.35 o 
   3   6   1       98.64       97.56      1.73 o 
   4   6   1      235.29      233.04      4.56 o 
   5   6   1       24.68       23.86      1.07 o 
   6   6   1       66.44       69.64      6.29 o 
  -6   7   1        4.35        3.65      3.49 o 
  -5   7   1       80.40       77.47      1.84 o 
  -4   7   1      190.08      192.59      3.43 o 
  -3   7   1      338.52      356.70      5.80 o 
  -2   7   1      133.62      144.59      2.02 o 
  -1   7   1      733.76      739.90      9.55 o 
   0   7   1      534.97      517.35      6.31 o 
   1   7   1      165.84      169.23      2.82 o 
   2   7   1       51.51       52.10      0.97 o 
   3   7   1      126.26      121.53      2.61 o 
   4   7   1      190.36      197.63      4.18 o 
   5   7   1       50.70       50.12      2.01 o 
   6   7   1       31.99       25.99      2.38 o 
  -6   8   1       13.92       18.72      4.11 o 
  -5   8   1        5.33        6.77      1.64 o 
  -4   8   1      324.15      312.71      5.02 o 
  -3   8   1      283.34      283.33      4.58 o 
  -2   8   1      252.97      265.29      3.73 o 
  -1   8   1       28.59       26.40      0.73 o 
   0   8   1      148.06      148.96      1.96 o 
   1   8   1      931.39      989.97     17.02 o 
   2   8   1      933.81      958.14     12.66 o 
   3   8   1      118.20      111.88      1.93 o 
   4   8   1       90.85       87.67      2.05 o 
   5   8   1       88.84       89.03      3.04 o 
   6   8   1        0.50        2.63      1.48 o 
  -6   9   1       12.12        6.73      2.83 o 
  -5   9   1       41.47       40.00      2.01 o 
  -4   9   1        5.20        4.67      0.47 o 
  -3   9   1       24.16       21.88      1.56 o 
  -2   9   1      413.40      433.46      6.04 o 
  -1   9   1      729.53      750.25     10.04 o 
   0   9   1      362.57      362.36      4.65 o 
   1   9   1      163.85      154.75      2.86 o 
   2   9   1       50.33       52.56      2.51 o 
   3   9   1      100.70       98.22      1.74 o 
   4   9   1      132.29      132.82      3.35 o 
   5   9   1       28.24       30.35      1.85 o 
   6   9   1       16.80       13.79      2.26 o 
  -6  10   1       12.13       13.01      3.08 o 
  -5  10   1       42.33       42.25      2.03 o 
  -4  10   1        9.05        9.54      0.84 o 
  -3  10   1      516.86      517.82      7.84 o 
  -2  10   1      282.75      291.84      4.90 o 
  -1  10   1      173.15      176.19      2.50 o 
   0  10   1      227.51      224.29      3.37 o 
   1  10   1      815.82      817.12     11.80 o 
   2  10   1      210.82      213.70      3.09 o 
   3  10   1      459.36      461.81      7.81 o 
   4  10   1       29.53       28.17      1.22 o 
   5  10   1        7.16       10.51      1.85 o 
   6  10   1       97.01      107.03      5.75 o 
  -6  11   1       48.44       47.52      6.00 o 
  -5  11   1       37.33       36.80      5.38 o 
  -4  11   1      100.81       93.31      2.24 o 
  -3  11   1      287.48      282.34      5.06 o 
  -2  11   1       75.48       72.66      1.35 o 
  -1  11   1      337.84      324.70      4.52 o 
   0  11   1      421.51      441.41      6.34 o 
   1  11   1       27.92       27.09      2.36 o 
   2  11   1      151.05      143.24      2.22 o 
   3  11   1        6.44        8.00      0.94 o 
   4  11   1      101.09      102.82      2.90 o 
   5  11   1       65.68       62.12      3.53 o 
  -5  12   1       11.84       10.02      2.01 o 
  -4  12   1      180.66      179.09      4.01 o 
  -3  12   1       46.70       46.70      2.20 o 
  -2  12   1       74.32       75.10      1.93 o 
  -1  12   1      195.22      198.55      3.36 o 
   0  12   1       98.13       98.44      1.61 o 
   1  12   1       70.42       69.38      1.80 o 
   2  12   1      474.10      473.25      7.88 o 
   3  12   1       92.53       86.06      7.22 o 
   4  12   1       14.59       14.87      1.42 o 
   5  12   1        8.92       11.37      2.13 o 
  -5  13   1       51.67       62.68      3.98 o 
  -4  13   1       17.17       17.78      1.13 o 
  -3  13   1       23.98       24.02      1.05 o 
  -2  13   1      283.81      282.06      4.87 o 
  -1  13   1       31.85       33.91      1.09 o 
   0  13   1      183.16      179.51      2.86 o 
   1  13   1      153.46      144.69      3.26 o 
   2  13   1       82.01       79.67      1.95 o 
   3  13   1       45.45       45.74      2.03 o 
   4  13   1       52.82       58.50      3.33 o 
   5  13   1       25.50       25.05      2.71 o 
  -5  14   1       13.78        9.03      2.01 o 
  -4  14   1       44.64       48.38      3.04 o 
  -3  14   1       56.77       57.46      2.18 o 
  -2  14   1       87.36       88.44      2.17 o 
  -1  14   1       17.83       15.17      0.77 o 
   0  14   1       35.86       35.10      1.35 o 
   1  14   1       63.87       63.83      2.41 o 
   2  14   1       46.29       46.96      1.71 o 
   3  14   1       75.37       68.03      4.07 o 
   4  14   1        4.48        5.01      1.60 o 
   5  14   1       35.40       38.31      3.16 o 
  -4  15   1       47.64       49.86      3.16 o 
  -3  15   1       36.62       36.47      1.83 o 
  -2  15   1        6.81        7.53      1.13 o 
  -1  15   1      123.47      121.35      2.61 o 
   0  15   1       58.33       58.23      2.20 o 
   1  15   1       31.31       29.05      1.14 o 
   2  15   1        3.53        2.68      1.12 o 
   3  15   1       67.40       61.78      2.47 o 
   4  15   1      117.75      121.66      6.04 o 
  -4  16   1       40.29       44.35      3.41 o 
  -3  16   1       29.72       31.62      4.13 o 
  -2  16   1       20.46       21.64      1.44 o 
  -1  16   1       45.05       42.29      2.36 o 
   0  16   1       80.46       83.03      3.23 o 
   1  16   1      158.31      161.79      4.36 o 
   2  16   1       55.94       52.88      2.20 o 
   3  16   1       35.91       36.30      2.63 o 
   4  16   1        9.19       13.63      2.87 o 
  -3  17   1        4.73        4.26      3.80 o 
  -2  17   1       14.66       14.72      5.36 o 
  -1  17   1       76.42       86.14      3.93 o 
   0  17   1       18.35       17.60      2.00 o 
   1  17   1       38.75       42.18      4.19 o 
   2  17   1       18.68       18.65      2.16 o 
   3  17   1       43.66       43.33      3.08 o 
  -3  18   1       50.25       45.59      4.76 o 
  -2  18   1       28.42       31.87      2.79 o 
  -1  18   1        2.22        2.13      1.51 o 
   0  18   1        1.65       -0.68      1.75 o 
   1  18   1        4.93        4.43      1.55 o 
   2  18   1      125.43      140.24      5.94 o 
   3  18   1       16.72       22.01      3.69 o 
  -2  19   1       24.40       30.76      2.81 o 
  -1  19   1       59.67       68.19      4.41 o 
   0  19   1      120.67      114.90      7.15 o 
   1  19   1        1.01        3.23      1.90 o 
   2  19   1        7.62        6.15      1.72 o 
  -1  20   1       25.80       27.61      4.29 o 
   0  20   1       24.64       27.07      2.88 o 
  -2 -19   2       53.14       65.60      6.57 o 
  -1 -19   2        5.15        5.62      4.04 o 
   0 -19   2        4.30        5.90      1.77 o 
   1 -19   2       23.18       25.95      2.79 o 
  -3 -18   2       10.95        5.83      3.20 o 
  -2 -18   2       23.73       22.34      2.71 o 
  -1 -18   2       35.00       31.45      2.13 o 
   0 -18   2       89.36       88.55      3.09 o 
   1 -18   2        0.60        1.03      1.52 o 
   2 -18   2       53.21       64.08      4.19 o 
  -3 -17   2       21.31       19.38      2.55 o 
  -2 -17   2       39.34       35.46      2.00 o 
  -1 -17   2        3.15        1.31      1.17 o 
   0 -17   2        2.18        2.77      0.80 o 
   1 -17   2       50.06       48.91      2.49 o 
   2 -17   2        8.64       10.59      2.42 o 
   3 -17   2       46.23       51.26      3.86 o 
  -4 -16   2        5.00        8.13      2.30 o 
  -3 -16   2       22.05       23.40      2.63 o 
  -2 -16   2       37.71       37.18      1.88 o 
  -1 -16   2       32.19       32.96      3.47 o 
   0 -16   2       26.10       23.01      1.06 o 
   1 -16   2       12.04        9.67      0.94 o 
   2 -16   2       19.53       22.29      2.22 o 
   3 -16   2      109.64      116.55      5.80 o 
  -4 -15   2        0.13        0.70      1.11 o 
  -3 -15   2       50.12       56.97      3.08 o 
  -2 -15   2        4.14        2.76      0.93 o 
  -1 -15   2       32.27       31.43      1.77 o 
   0 -15   2      106.57      104.69      3.87 o 
   1 -15   2       60.91       58.53      2.44 o 
   2 -15   2       31.69       35.04      2.75 o 
   3 -15   2        2.06        6.20      2.09 o 
   4 -15   2        6.42        0.99      1.77 o 
  -5 -14   2       17.28       17.00      2.67 o 
  -4 -14   2       40.77       42.43      2.30 o 
  -3 -14   2       10.91       11.83      1.02 o 
  -2 -14   2        9.65        9.36      0.88 o 
  -1 -14   2      310.65      300.98      7.90 o 
   0 -14   2       24.62       25.66      1.15 o 
   1 -14   2       16.96       17.50      0.80 o 
   2 -14   2       10.12        9.15      1.09 o 
   3 -14   2       94.22       87.68      4.03 o 
   4 -14   2       95.27       96.02      5.22 o 
  -5 -13   2        3.88        6.36      1.44 o 
  -4 -13   2       63.52       66.44      2.59 o 
  -3 -13   2       67.99       70.37      6.33 o 
  -2 -13   2      217.28      214.31      5.02 o 
  -1 -13   2       14.65       13.88      1.35 o 
   0 -13   2       88.29       86.55      1.90 o 
   1 -13   2      108.47      112.09      4.87 o 
   2 -13   2      105.41      100.68      3.52 o 
   3 -13   2       28.84       26.73      1.77 o 
   4 -13   2        2.04        4.60      1.52 o 
   5 -13   2       26.25       23.20      2.75 o 
  -5 -12   2       59.76       59.28      2.79 o 
  -4 -12   2       21.62       23.48      1.52 o 
  -3 -12   2       10.90       10.30      0.80 o 
  -2 -12   2       98.51       91.76      2.40 o 
  -1 -12   2       50.64       47.44      2.61 o 
   0 -12   2      499.33      483.53      7.28 o 
   1 -12   2       66.71       61.95      2.24 o 
   2 -12   2      153.82      156.28      3.51 o 
   3 -12   2       14.33       15.31      0.70 o 
   4 -12   2       57.30       51.76      1.93 o 
   5 -12   2       11.38        8.74      2.05 o 
  -6 -11   2       20.75       20.73      2.83 o 
  -5 -11   2       33.15       34.08      2.14 o 
  -4 -11   2       44.10       46.94      1.67 o 
  -3 -11   2       94.39       90.19      2.37 o 
  -2 -11   2      319.15      327.18     12.52 o 
  -1 -11   2        8.96        8.94      0.68 o 
   0 -11   2      140.49      135.12      2.26 o 
   1 -11   2      269.78      273.26      4.38 o 
   2 -11   2      302.38      299.69      8.84 o 
   3 -11   2       23.53       24.31      0.90 o 
   4 -11   2        8.47        6.65      0.90 o 
   5 -11   2       37.48       39.01      3.00 o 
  -6 -10   2        7.31        7.55      1.52 o 
  -5 -10   2       54.84       55.95      2.42 o 
  -4 -10   2      158.50      157.56      3.67 o 
  -3 -10   2       38.36       36.17      1.28 o 
  -2 -10   2      315.79      308.16      5.65 o 
  -1 -10   2      273.23      268.27      5.23 o 
   0 -10   2       12.63       10.49      0.59 o 
   1 -10   2       71.86       62.43      1.37 o 
   2 -10   2        1.97        3.10      0.31 o 
   3 -10   2       54.05       55.43      1.27 o 
   4 -10   2      180.27      188.76      4.82 o 
   5 -10   2       15.84       16.83      1.60 o 
  -6  -9   2        3.80        4.39      1.31 o 
  -5  -9   2        1.60        4.47      1.19 o 
  -4  -9   2      363.23      363.19      7.83 o 
  -3  -9   2      133.63      135.05      2.85 o 
  -2  -9   2       36.06       36.77      1.08 o 
  -1  -9   2      122.76      137.28      2.60 o 
   0  -9   2      349.33      367.89      5.96 o 
   1  -9   2      588.50      590.70      9.78 o 
   2  -9   2       47.44       46.99      1.01 o 
   3  -9   2      348.17      346.92     11.22 o 
   4  -9   2      116.54      109.32      2.71 o 
   5  -9   2       33.68       34.21      2.09 o 
   6  -9   2       35.04       31.21      2.34 o 
  -6  -8   2       55.26       54.31      2.75 o 
  -5  -8   2       42.42       43.99      1.93 o 
  -4  -8   2        5.93        5.21      1.48 o 
  -3  -8   2       54.07       58.45      1.89 o 
  -2  -8   2      110.10      105.44      5.39 o 
  -1  -8   2       78.84       80.35      1.55 o 
   0  -8   2     1451.26     1487.37     34.75 o 
   1  -8   2      171.76      179.12      3.57 o 
   2  -8   2        6.78        4.89      0.39 o 
   3  -8   2      540.74      552.49     10.65 o 
   4  -8   2       12.14       14.04      0.82 o 
   5  -8   2       89.30       85.70      3.16 o 
   6  -8   2       11.03       10.02      1.77 o 
  -6  -7   2       16.59       14.41      1.44 o 
  -5  -7   2        3.05        1.77      0.99 o 
  -4  -7   2      103.68      103.26      4.52 o 
  -3  -7   2      337.83      337.06      4.92 o 
  -2  -7   2       87.96       84.84      1.41 o 
  -1  -7   2      290.45      304.13      4.20 o 
   0  -7   2       69.72       74.22      1.37 o 
   1  -7   2      735.23      758.80      9.97 o 
   2  -7   2       38.97       38.76      2.03 o 
   3  -7   2       62.87       59.16      1.34 o 
   4  -7   2       20.84       22.40      0.92 o 
   5  -7   2      117.47      118.39      3.99 o 
   6  -7   2       85.50       87.62      3.74 o 
  -6  -6   2        8.17        9.65      1.52 o 
  -5  -6   2       76.93       71.06      2.67 o 
  -4  -6   2       55.08       55.24      1.50 o 
  -3  -6   2        6.33        6.13      1.09 o 
  -2  -6   2      487.21      497.19      6.62 o 
  -1  -6   2       39.75       47.14      1.50 o 
   0  -6   2      341.76      339.72      4.48 o 
   1  -6   2      403.58      423.91      5.92 o 
   2  -6   2      199.29      194.50      3.26 o 
   3  -6   2       65.71       65.44      1.49 o 
   4  -6   2      486.17      486.51      8.97 o 
   5  -6   2       97.17       92.25      2.82 o 
   6  -6   2       38.16       38.28      2.18 o 
  -7  -5   2       28.25       27.96      3.16 o 
  -6  -5   2       28.95       30.51      1.97 o 
  -5  -5   2       18.07       22.62      1.56 o 
  -4  -5   2       12.59       14.50      2.18 o 
  -3  -5   2       13.85       12.90      0.70 o 
  -2  -5   2      244.42      281.39      3.77 o 
  -1  -5   2      128.15      132.73      1.89 o 
   0  -5   2      498.16      487.03      6.05 o 
   1  -5   2      367.19      377.16      5.73 o 
   2  -5   2      327.44      335.27      5.11 o 
   3  -5   2       57.36       58.59      1.34 o 
   4  -5   2      133.82      141.11      3.36 o 
   5  -5   2      187.85      184.18      6.18 o 
   6  -5   2       42.16       42.59      2.59 o 
  -7  -4   2       52.92       50.56      3.74 o 
  -6  -4   2        4.54        3.53      1.31 o 
  -5  -4   2       78.76       74.02      2.35 o 
  -4  -4   2      217.40      214.04      3.82 o 
  -3  -4   2      262.21      259.53      3.80 o 
  -2  -4   2      662.76      680.35      8.94 o 
  -1  -4   2       95.85       92.79      1.63 o 
   0  -4   2      603.57      575.99      7.05 o 
   1  -4   2     1348.37     1438.77     21.29 o 
   2  -4   2      322.64      318.51      4.61 o 
   3  -4   2      313.56      316.72      6.78 o 
   4  -4   2      637.86      638.77     13.55 o 
   5  -4   2        0.50        0.53      0.69 o 
   6  -4   2        1.68        3.45      1.40 o 
  -7  -3   2        6.73        7.06      2.05 o 
  -6  -3   2       51.67       46.67      2.30 o 
  -5  -3   2      114.51      107.40      2.94 o 
  -4  -3   2      118.35      111.26      2.18 o 
  -3  -3   2      189.07      193.68      3.45 o 
  -2  -3   2      920.79      936.46     12.10 o 
  -1  -3   2       42.12       38.28      0.71 o 
   0  -3   2      629.71      589.74      8.24 o 
   1  -3   2      345.69      327.93      5.27 o 
   2  -3   2      225.63      226.87      4.53 o 
   3  -3   2       32.11       31.66      1.10 o 
   4  -3   2        6.51        7.15      0.81 o 
   5  -3   2      100.62       99.22      3.64 o 
   6  -3   2      130.97      135.80      4.94 o 
  -7  -2   2       16.44       21.68      2.83 o 
  -6  -2   2      157.49      149.72     12.22 o 
  -5  -2   2      156.82      152.86      4.07 o 
  -4  -2   2       13.09       14.80      0.84 o 
  -3  -2   2      269.33      307.52      5.60 o 
  -2  -2   2      185.04      186.72      4.88 o 
  -1  -2   2      396.63      342.32      6.01 o 
   0  -2   2     3828.33     3572.81    310.36 o 
   1  -2   2       56.08       54.04      1.28 o 
   2  -2   2     1175.85     1195.60     26.52 o 
   3  -2   2      386.16      381.68     10.26 o 
   4  -2   2      295.06      281.36      5.69 o 
   5  -2   2      245.26      250.01      5.65 o 
   6  -2   2        1.71        0.45      1.35 o 
  -7  -1   2       32.53       27.76      3.00 o 
  -6  -1   2        0.93        3.12      1.15 o 
  -5  -1   2        0.94        0.79      0.70 o 
  -4  -1   2      681.42      680.46     12.92 o 
  -3  -1   2      494.98      486.37      7.08 o 
  -2  -1   2       32.61       41.17      1.62 o 
  -1  -1   2      546.75      528.80     10.49 o 
   0  -1   2     1007.32      940.63     14.89 o 
   1  -1   2     1502.57     1486.93     24.14 o 
   2  -1   2      149.79      150.54      4.99 o 
   3  -1   2      235.06      238.65      4.06 o 
   4  -1   2       29.59       27.72      0.62 o 
   5  -1   2       62.29       61.61      1.52 o 
   6  -1   2        7.95        6.57      1.35 o 
  -7   0   2       17.15       12.15      2.59 o 
  -6   0   2        0.12        0.41      1.03 o 
  -5   0   2       35.91       35.70      1.77 o 
  -4   0   2      258.71      237.78      4.43 o 
  -3   0   2       16.76       19.28      0.83 o 
  -2   0   2     1153.15     1103.69     16.96 o 
  -1   0   2     3082.47     3016.45     86.90 o 
   0   0   2      476.23      422.57      5.86 o 
   1   0   2      248.11      263.41      4.01 o 
   2   0   2       52.48       57.54      2.10 o 
   3   0   2       88.02       89.84      2.92 o 
   4   0   2      673.19      689.19     10.86 o 
   5   0   2       42.86       41.56      2.12 o 
   6   0   2        0.32        1.48      1.48 o 
  -7   1   2       33.62       37.20      3.04 o 
  -6   1   2        0.99        0.90      0.99 o 
  -5   1   2        0.91        0.27      0.62 o 
  -4   1   2      695.72      702.02     12.11 o 
  -3   1   2      490.49      484.88     10.21 o 
  -2   1   2       30.28       39.69      2.47 o 
  -1   1   2      549.05      526.54     10.44 o 
   0   1   2     1021.39      961.20     23.65 o 
   1   1   2     1499.27     1490.14     25.36 o 
   2   1   2      140.97      141.10      2.93 o 
   3   1   2      238.99      246.85      5.12 o 
   4   1   2       29.44       26.41      0.74 o 
   5   1   2       60.44       58.72      1.81 o 
   6   1   2        8.76        8.99      1.31 o 
  -7   2   2       16.42       14.70      1.97 o 
  -6   2   2      158.48      171.76      5.93 o 
  -5   2   2      152.28      154.68      4.05 o 
  -4   2   2       14.39       16.20      1.03 o 
  -3   2   2      268.93      309.50      6.70 o 
  -2   2   2      178.49      185.07      3.31 o 
  -1   2   2      403.48      349.66      5.55 o 
   0   2   2     3857.92     3815.85    121.20 o 
   1   2   2       58.08       55.47      0.94 o 
   2   2   2     1170.73     1203.60     28.90 o 
   3   2   2      391.59      386.54      7.84 o 
   4   2   2      284.60      283.02      5.37 o 
   5   2   2      248.30      250.35      5.24 o 
   6   2   2        1.62        1.40      1.03 o 
  -7   3   2        6.00        5.30      1.48 o 
  -6   3   2       50.64       47.69      2.83 o 
  -5   3   2      115.90      110.88      4.10 o 
  -4   3   2      116.75      111.77      3.81 o 
  -3   3   2      199.57      205.14     11.76 o 
  -2   3   2      934.98      968.03     15.17 o 
  -1   3   2       41.82       37.84      0.76 o 
   0   3   2      637.79      601.79      8.13 o 
   1   3   2      353.74      336.96      4.29 o 
   2   3   2      225.96      229.21      5.83 o 
   3   3   2       33.65       34.51      1.03 o 
   4   3   2        6.56        7.02      0.62 o 
   5   3   2       98.64       97.36      2.30 o 
   6   3   2      129.53      143.08      8.80 o 
  -7   4   2       52.68       52.66      3.49 o 
  -6   4   2        5.28        6.36      1.68 o 
  -5   4   2       79.45       80.18      3.20 o 
  -4   4   2      216.75      211.51      6.97 o 
  -3   4   2      261.37      262.04      5.85 o 
  -2   4   2      674.15      697.88     12.08 o 
  -1   4   2      104.04      103.19      1.65 o 
   0   4   2      586.26      565.01      8.03 o 
   1   4   2     1354.80     1448.36     19.88 o 
   2   4   2      321.39      319.87      5.67 o 
   3   4   2      303.15      313.50      7.65 o 
   4   4   2      639.77      645.67     15.51 o 
   5   4   2        0.25        0.70      0.53 o 
   6   4   2        1.76        0.66      2.26 o 
  -7   5   2       28.35       28.78      3.20 o 
  -6   5   2       28.77       31.00      3.61 o 
  -5   5   2       18.54       17.54      2.05 o 
  -4   5   2       11.44       11.80      1.68 o 
  -3   5   2       16.39       14.19      1.23 o 
  -2   5   2      250.03      279.86      9.10 o 
  -1   5   2      127.71      131.37      1.86 o 
   0   5   2      494.94      483.68      6.18 o 
   1   5   2      370.95      380.07      5.32 o 
   2   5   2      333.11      340.65      5.56 o 
   3   5   2       56.16       57.53      1.18 o 
   4   5   2      133.17      143.13      2.76 o 
   5   5   2      189.85      197.85      4.49 o 
   6   5   2       42.69       38.77      2.87 o 
  -6   6   2        7.38       10.71      2.67 o 
  -5   6   2       77.35       75.14      3.53 o 
  -4   6   2       54.06       57.18      1.66 o 
  -3   6   2        6.52        6.36      0.50 o 
  -2   6   2      475.73      485.93      6.57 o 
  -1   6   2       43.37       50.20      0.84 o 
   0   6   2      354.33      358.36      7.46 o 
   1   6   2      398.38      415.12      6.34 o 
   2   6   2      198.34      198.99      3.66 o 
   3   6   2       65.77       65.37      2.92 o 
   4   6   2      483.02      484.78      7.99 o 
   5   6   2       93.95       90.89      2.75 o 
   6   6   2       38.53       40.70      3.04 o 
  -6   7   2       16.82       20.65      3.82 o 
  -5   7   2        3.15        3.13      0.65 o 
  -4   7   2      102.96      101.48      2.32 o 
  -3   7   2      334.18      332.42      5.11 o 
  -2   7   2       91.76       86.59      1.75 o 
  -1   7   2      288.85      302.41      3.88 o 
   0   7   2       69.06       72.90      1.83 o 
   1   7   2      734.75      745.47     11.56 o 
   2   7   2       42.10       40.26      1.42 o 
   3   7   2       59.91       57.27      1.26 o 
   4   7   2       20.97       18.56      1.19 o 
   5   7   2      116.56      116.58      3.62 o 
   6   7   2       87.99       90.91      4.69 o 
  -6   8   2       55.19       70.24      5.75 o 
  -5   8   2       42.57       45.86      2.40 o 
  -4   8   2        6.16        6.35      0.64 o 
  -3   8   2       53.80       57.57      1.33 o 
  -2   8   2      113.96      111.86      2.72 o 
  -1   8   2       73.66       77.32      1.25 o 
   0   8   2     1437.38     1464.40     18.96 o 
   1   8   2      175.27      185.85      2.91 o 
   2   8   2        6.19        4.73      0.44 o 
   3   8   2      541.34      554.56     10.26 o 
   4   8   2       14.18       15.95      0.86 o 
   5   8   2       90.62       88.04      3.21 o 
   6   8   2       10.90       10.59      2.30 o 
  -6   9   2        3.90        3.74      3.00 o 
  -5   9   2        1.76        3.67      0.74 o 
  -4   9   2      361.67      358.65      6.22 o 
  -3   9   2      135.97      141.17      2.50 o 
  -2   9   2       33.34       33.92      0.78 o 
  -1   9   2      122.45      135.81      1.96 o 
   0   9   2      352.36      375.69      6.50 o 
   1   9   2      576.73      576.59      8.64 o 
   2   9   2       48.50       51.07      2.20 o 
   3   9   2      348.75      341.88      6.35 o 
   4   9   2      116.58      113.19      2.98 o 
   5   9   2       33.59       37.08      1.97 o 
   6   9   2       33.78       28.91      2.67 o 
  -6  10   2        8.37       14.33      3.08 o 
  -5  10   2       52.97       50.08      7.25 o 
  -4  10   2      158.82      154.04      2.91 o 
  -3  10   2       38.10       38.41      1.05 o 
  -2  10   2      316.30      322.31      4.42 o 
  -1  10   2      274.24      272.79      4.03 o 
   0  10   2       14.36       12.81      0.67 o 
   1  10   2       73.22       65.88      5.86 o 
   2  10   2        1.92        1.63      0.66 o 
   3  10   2       57.68       57.70      1.64 o 
   4  10   2      178.54      179.26      4.22 o 
   5  10   2       15.93       17.45      2.26 o 
  -6  11   2       21.27       14.94      4.35 o 
  -5  11   2       33.69       32.15      3.49 o 
  -4  11   2       46.64       48.34      1.72 o 
  -3  11   2       93.69       85.64      2.30 o 
  -2  11   2      319.85      331.80      4.78 o 
  -1  11   2        9.22        9.03      0.45 o 
   0  11   2      137.24      135.64      2.38 o 
   1  11   2      271.78      284.20      5.12 o 
   2  11   2      299.66      294.26      5.18 o 
   3  11   2       25.10       28.80      4.25 o 
   4  11   2        8.50        7.88      1.52 o 
   5  11   2       36.74       33.55      2.92 o 
  -5  12   2       61.58       54.72      4.19 o 
  -4  12   2       20.28       21.19      1.29 o 
  -3  12   2       11.11       10.04      0.86 o 
  -2  12   2      101.93       94.77      2.06 o 
  -1  12   2       54.34       53.63      1.19 o 
   0  12   2      498.51      480.42      7.87 o 
   1  12   2       68.31       63.63      2.12 o 
   2  12   2      152.61      148.09      3.75 o 
   3  12   2       16.10       17.60      1.12 o 
   4  12   2       55.77       52.67      2.75 o 
   5  12   2       11.30        7.76      2.13 o 
  -5  13   2        3.63        7.76      3.45 o 
  -4  13   2       62.20       64.72      2.40 o 
  -3  13   2       69.48       71.28      2.27 o 
  -2  13   2      222.93      221.52      5.13 o 
  -1  13   2       14.51       14.60      1.13 o 
   0  13   2       85.98       81.10      1.92 o 
   1  13   2      106.08      105.47      2.82 o 
   2  13   2      110.38      106.95      3.07 o 
   3  13   2       28.52       28.42      1.63 o 
   4  13   2        1.98       -0.08      1.27 o 
   5  13   2       25.56       24.88      3.24 o 
  -5  14   2       18.15       16.26      3.24 o 
  -4  14   2       40.94       43.82      2.22 o 
  -3  14   2       11.04       12.54      1.03 o 
  -2  14   2       10.47        8.99      1.87 o 
  -1  14   2      316.14      319.29      6.83 o 
   0  14   2       24.91       26.29      2.24 o 
   1  14   2       17.22       17.25      1.34 o 
   2  14   2        9.63       10.76      1.00 o 
   3  14   2       93.06       92.33      3.56 o 
   4  14   2       95.40      102.80      5.22 o 
  -4  15   2        0.14        1.60      1.76 o 
  -3  15   2       51.07       56.99      8.07 o 
  -2  15   2        4.68        4.84      0.82 o 
  -1  15   2       32.37       30.43      0.90 o 
   0  15   2      106.37      114.02      8.96 o 
   1  15   2       57.88       59.35      2.12 o 
   2  15   2       32.75       37.71      1.64 o 
   3  15   2        2.08        3.41      1.60 o 
   4  15   2        6.32        9.11      2.05 o 
  -4  16   2        4.89        5.05      1.68 o 
  -3  16   2       21.96       24.17      1.88 o 
  -2  16   2       38.50       35.95      2.53 o 
  -1  16   2       31.35       33.20      2.48 o 
   0  16   2       28.16       24.69      1.45 o 
   1  16   2       12.62       13.74      1.97 o 
   2  16   2       19.93       20.49      1.63 o 
   3  16   2      109.25      114.70      5.67 o 
  -3  17   2       20.67       20.51      2.22 o 
  -2  17   2       40.58       34.15      2.92 o 
  -1  17   2        3.02        1.55      1.43 o 
   0  17   2        2.54        3.91      1.45 o 
   1  17   2       50.24       44.77      3.41 o 
   2  17   2        7.71        8.22      3.06 o 
   3  17   2       45.60       53.76      3.82 o 
  -3  18   2       10.86       10.44      2.42 o 
  -2  18   2       23.75       18.05      2.21 o 
  -1  18   2       35.32       34.95      2.91 o 
   0  18   2       87.42       90.32      4.46 o 
   1  18   2        0.71        1.61      1.31 o 
   2  18   2       52.92       56.89      3.61 o 
  -2  19   2       52.34       57.25      3.86 o 
  -1  19   2        5.27        7.32      2.57 o 
   0  19   2        4.71        7.26      2.09 o 
   1  19   2       22.05       23.91      2.54 o 
  -1 -19   3       45.22       44.08      3.41 o 
   0 -19   3       18.96       13.59      2.45 o 
   1 -19   3        3.32        3.86      2.22 o 
  -2 -18   3        4.64        5.05      2.83 o 
  -1 -18   3       33.84       31.02      2.57 o 
   0 -18   3       15.36       11.71      2.32 o 
   1 -18   3       15.13       12.89      2.30 o 
   2 -18   3       49.48       46.62      3.66 o 
  -3 -17   3        6.36        4.68      3.08 o 
  -2 -17   3       29.06       30.29      2.08 o 
  -1 -17   3       76.60       76.70      3.20 o 
   0 -17   3        8.92       12.45      1.53 o 
   1 -17   3        8.43        9.13      1.43 o 
   2 -17   3       47.88       50.33      3.08 o 
  -4 -16   3       21.45       23.16      3.94 o 
  -3 -16   3        3.41        5.95      2.01 o 
  -2 -16   3       53.06       55.14      4.25 o 
  -1 -16   3        4.71        4.68      2.26 o 
   0 -16   3       98.90       98.81      3.87 o 
   1 -16   3       18.94       19.90      1.69 o 
   2 -16   3       36.95       33.74      3.24 o 
   3 -16   3        0.13       -0.25      1.68 o 
  -4 -15   3        7.26        6.32      1.44 o 
  -3 -15   3        1.71        1.28      1.25 o 
  -2 -15   3       94.90       90.10      6.21 o 
  -1 -15   3       50.98       49.61      2.49 o 
   0 -15   3      112.69      109.74      3.06 o 
   1 -15   3        6.42        4.75      1.72 o 
   2 -15   3       42.75       41.10      2.23 o 
   3 -15   3       95.90       96.80      4.73 o 
   4 -15   3       67.67       58.75      4.11 o 
  -5 -14   3       47.62       47.03      2.79 o 
  -4 -14   3       45.04       45.26      2.59 o 
  -3 -14   3       49.64       46.97      2.36 o 
  -2 -14   3       11.29       13.74      1.39 o 
  -1 -14   3       85.07       83.64      2.53 o 
   0 -14   3      124.77      123.18      3.89 o 
   1 -14   3       52.41       53.55      2.53 o 
   2 -14   3      117.61      127.11      4.40 o 
   3 -14   3        8.05        9.40      1.68 o 
   4 -14   3       12.01       12.77      2.22 o 
  -5 -13   3       12.19       14.74      1.77 o 
  -4 -13   3       25.92       24.34      2.75 o 
  -3 -13   3       46.21       41.76      1.67 o 
  -2 -13   3       58.17       60.77      2.31 o 
  -1 -13   3      339.08      344.87      7.28 o 
   0 -13   3        2.17        2.27      0.62 o 
   1 -13   3       17.95       17.39      0.90 o 
   2 -13   3       56.86       59.01      2.18 o 
   3 -13   3       26.01       25.79      2.34 o 
   4 -13   3       41.66       41.28      3.08 o 
  -5 -12   3        1.69        0.37      1.19 o 
  -4 -12   3       38.37       36.62      3.18 o 
  -3 -12   3      126.97      128.48      3.99 o 
  -2 -12   3      208.83      214.04      5.06 o 
  -1 -12   3       76.95       71.63      1.94 o 
   0 -12   3      130.69      123.49      5.16 o 
   1 -12   3      244.85      240.42      4.28 o 
   2 -12   3       34.57       33.94      1.81 o 
   3 -12   3       13.82       15.81      2.05 o 
   4 -12   3       20.29       22.38      2.22 o 
   5 -12   3       33.62       36.92      3.29 o 
  -5 -11   3       91.99       93.14      4.19 o 
  -4 -11   3       12.40       12.60      1.08 o 
  -3 -11   3       61.62       57.74      4.07 o 
  -2 -11   3       74.95       71.22      4.01 o 
  -1 -11   3      143.86      139.74      6.73 o 
   0 -11   3      192.20      193.71      3.19 o 
   1 -11   3       78.40       75.03      2.57 o 
   2 -11   3      183.15      179.40      3.79 o 
   3 -11   3      234.11      231.69      5.48 o 
   4 -11   3        7.98        7.64      1.11 o 
   5 -11   3        3.83        4.97      1.77 o 
  -6 -10   3        0.88       -0.78      1.44 o 
  -5 -10   3       27.22       25.79      1.81 o 
  -4 -10   3      160.00      163.00      6.03 o 
  -3 -10   3      270.61      276.77      5.17 o 
  -2 -10   3        5.68        7.93      0.90 o 
  -1 -10   3       52.78       55.88      2.18 o 
   0 -10   3       35.04       34.57      0.87 o 
   1 -10   3       61.87       64.19      1.87 o 
   2 -10   3      175.70      172.99      3.03 o 
   3 -10   3       36.02       35.81      1.07 o 
   4 -10   3        4.29        3.08      0.99 o 
   5 -10   3       78.62       83.25      4.52 o 
  -6  -9   3       14.80       19.87      2.13 o 
  -5  -9   3       72.60       65.71      2.55 o 
  -4  -9   3       76.75       84.03      3.27 o 
  -3  -9   3      244.25      228.62      4.39 o 
  -2  -9   3      380.89      362.43      5.43 o 
  -1  -9   3       84.35       83.87      2.02 o 
   0  -9   3      170.99      166.09      5.93 o 
   1  -9   3      247.83      258.60      5.96 o 
   2  -9   3      347.00      335.17      5.54 o 
   3  -9   3       56.02       54.89      1.97 o 
   4  -9   3       76.83       77.10      2.84 o 
   5  -9   3        4.40        1.89      1.44 o 
  -6  -8   3        6.71        7.10      1.48 o 
  -5  -8   3       60.17       54.03      2.34 o 
  -4  -8   3      190.14      185.39      3.81 o 
  -3  -8   3       76.92       75.92      1.59 o 
  -2  -8   3      406.64      423.90      6.20 o 
  -1  -8   3      238.16      253.17      3.90 o 
   0  -8   3      417.03      422.26      8.09 o 
   1  -8   3       90.72       90.65      1.28 o 
   2  -8   3       28.99       28.07      2.71 o 
   3  -8   3       50.22       46.58      1.49 o 
   4  -8   3       15.15       15.03      1.27 o 
   5  -8   3       44.81       44.24      2.38 o 
  -6  -7   3       20.10       19.50      1.77 o 
  -5  -7   3       38.52       43.12      2.14 o 
  -4  -7   3       37.80       35.84      1.31 o 
  -3  -7   3       42.16       38.92      1.01 o 
  -2  -7   3      178.84      180.21      2.71 o 
  -1  -7   3      174.44      171.41      2.74 o 
   0  -7   3      801.30      808.23     10.69 o 
   1  -7   3      187.26      183.08      2.62 o 
   2  -7   3        5.51        5.81      0.40 o 
   3  -7   3       15.68       17.37      1.15 o 
   4  -7   3      407.00      405.70     11.00 o 
   5  -7   3       25.15       24.76      1.81 o 
   6  -7   3       17.85       12.73      1.93 o 
  -6  -6   3        5.48        4.80      1.60 o 
  -5  -6   3       95.30      106.77      3.37 o 
  -4  -6   3      421.22      433.05      9.62 o 
  -3  -6   3      176.04      162.36      4.68 o 
  -2  -6   3       55.73       53.68      1.09 o 
  -1  -6   3       79.98       80.33      1.31 o 
   0  -6   3      555.39      571.09      7.99 o 
   1  -6   3      327.00      337.25      5.54 o 
   2  -6   3      142.95      146.67      2.56 o 
   3  -6   3       11.15       10.53      1.52 o 
   4  -6   3      148.04      148.42      3.58 o 
   5  -6   3       24.31       27.55      1.72 o 
   6  -6   3      137.75      139.62      5.72 o 
  -6  -5   3       16.14       12.28      1.72 o 
  -5  -5   3       41.28       39.97      1.85 o 
  -4  -5   3      251.62      249.87      5.90 o 
  -3  -5   3        9.83       10.61      0.82 o 
  -2  -5   3       61.32       67.04      1.20 o 
  -1  -5   3       17.29       14.73      0.51 o 
   0  -5   3      206.07      208.66      3.04 o 
   1  -5   3      264.61      288.02      4.43 o 
   2  -5   3      312.33      325.12      8.61 o 
   3  -5   3      361.29      349.78      7.01 o 
   4  -5   3       83.23       79.88      2.22 o 
   5  -5   3       14.24       10.18      1.15 o 
   6  -5   3        3.38        0.16      1.19 o 
  -7  -4   3       27.88       30.55      3.00 o 
  -6  -4   3        0.66        4.06      1.19 o 
  -5  -4   3       31.64       24.23      1.60 o 
  -4  -4   3      374.41      378.38      6.00 o 
  -3  -4   3       76.06       69.09      1.37 o 
  -2  -4   3      247.35      244.97      3.41 o 
  -1  -4   3       28.26       29.36      0.70 o 
   0  -4   3      477.41      504.25      8.46 o 
   1  -4   3      849.51      829.52     13.34 o 
   2  -4   3      866.10      888.00     12.86 o 
   3  -4   3       20.86       20.80      0.96 o 
   4  -4   3      100.91       95.28      4.36 o 
   5  -4   3      469.75      491.48     11.58 o 
   6  -4   3       47.26       42.51      2.51 o 
  -7  -3   3       17.58       17.00      2.05 o 
  -6  -3   3      143.20      154.39      5.06 o 
  -5  -3   3      153.96      146.88      3.74 o 
  -4  -3   3       13.13       10.98      0.88 o 
  -3  -3   3      165.01      172.40      3.67 o 
  -2  -3   3       63.16       65.04      1.30 o 
  -1  -3   3      790.44      755.21     10.43 o 
   0  -3   3      115.79      132.77      2.89 o 
   1  -3   3      967.51     1005.65     15.30 o 
   2  -3   3       31.40       29.04      0.65 o 
   3  -3   3      184.87      176.77      3.26 o 
   4  -3   3      109.66      108.56      2.72 o 
   5  -3   3       36.59       36.47      1.81 o 
   6  -3   3       41.50       41.85      2.42 o 
  -7  -2   3        0.04        1.23      1.40 o 
  -6  -2   3       12.78       14.20      1.56 o 
  -5  -2   3       95.16       96.67      3.37 o 
  -4  -2   3       50.98       49.37      1.25 o 
  -3  -2   3      346.17      358.18      5.05 o 
  -2  -2   3      231.57      217.31      3.18 o 
  -1  -2   3     1101.80     1167.52     15.96 o 
   0  -2   3      779.28      748.97     11.56 o 
   1  -2   3      666.85      670.45     11.30 o 
   2  -2   3      176.61      201.05      3.33 o 
   3  -2   3      105.16      103.86      2.88 o 
   4  -2   3       60.76       65.98      5.79 o 
   5  -2   3        5.40        4.35      1.03 o 
   6  -2   3       48.32       47.93      2.67 o 
  -7  -1   3       79.90       78.81      3.70 o 
  -6  -1   3       30.11       32.48      1.85 o 
  -5  -1   3      125.21      124.86      6.25 o 
  -4  -1   3      125.78      118.29      2.26 o 
  -3  -1   3      247.02      259.26      3.92 o 
  -2  -1   3      543.97      534.40      7.54 o 
  -1  -1   3      316.32      335.59      4.77 o 
   0  -1   3     1858.43     1846.92     28.68 o 
   1  -1   3      862.46      867.73     14.26 o 
   2  -1   3      417.26      429.25      7.76 o 
   3  -1   3       70.97       74.42      1.69 o 
   4  -1   3      213.81      208.55      4.66 o 
   5  -1   3        0.04        0.29      0.82 o 
   6  -1   3        7.97       10.63      1.35 o 
  -7   0   3       76.78       72.15      3.74 o 
  -6   0   3        4.47        3.45      1.11 o 
  -5   0   3        6.42        7.95      1.95 o 
  -4   0   3     1140.51     1199.25     18.17 o 
  -3   0   3       76.10       69.27      2.24 o 
  -2   0   3       23.16       23.95      1.19 o 
  -1   0   3        9.79       10.51      0.39 o 
   0   0   3      223.59      234.35      3.64 o 
   1   0   3      179.91      219.20      3.58 o 
   2   0   3     1080.60     1083.98     18.85 o 
   3   0   3        0.48        2.01      0.45 o 
   4   0   3        0.06        0.53      0.41 o 
   5   0   3       92.82       94.14      3.25 o 
   6   0   3        0.01        0.29      1.31 o 
  -7   1   3       78.71       88.67      3.99 o 
  -6   1   3       31.63       33.92      1.97 o 
  -5   1   3      125.99      123.84      3.24 o 
  -4   1   3      124.09      118.11      2.80 o 
  -3   1   3      243.55      254.40      4.39 o 
  -2   1   3      554.80      557.15      8.47 o 
  -1   1   3      304.44      325.39      4.59 o 
   0   1   3     1868.30     1863.67     25.38 o 
   1   1   3      864.83      874.36     12.56 o 
   2   1   3      420.72      437.78      8.77 o 
   3   1   3       66.15       69.80      1.52 o 
   4   1   3      215.54      213.26      3.96 o 
   5   1   3        0.11        0.94      0.62 o 
   6   1   3        7.96        6.44      1.23 o 
  -7   2   3        0.01        0.16      1.48 o 
  -6   2   3       12.77       12.40      1.40 o 
  -5   2   3       98.01      100.23      4.69 o 
  -4   2   3       54.30       51.61      1.62 o 
  -3   2   3      349.32      366.96      7.84 o 
  -2   2   3      235.81      221.68      3.58 o 
  -1   2   3     1101.68     1164.78     16.04 o 
   0   2   3      788.51      759.26      9.85 o 
   1   2   3      672.13      680.60      9.28 o 
   2   2   3      172.73      199.06      4.29 o 
   3   2   3      105.67      105.33      2.47 o 
   4   2   3       60.17       61.06      1.73 o 
   5   2   3        4.44        3.24      0.74 o 
   6   2   3       47.90       46.99      3.16 o 
  -7   3   3       18.41       18.52      1.97 o 
  -6   3   3      142.32      136.04      5.80 o 
  -5   3   3      155.86      152.44      4.59 o 
  -4   3   3       12.46       11.42      1.24 o 
  -3   3   3      164.18      172.57      4.09 o 
  -2   3   3       64.24       66.32      2.22 o 
  -1   3   3      790.83      766.01     10.66 o 
   0   3   3      119.68      132.93      1.85 o 
   1   3   3      969.33     1014.87     14.28 o 
   2   3   3       30.19       26.25      0.90 o 
   3   3   3      180.19      173.14      4.16 o 
   4   3   3      111.71      108.18      2.47 o 
   5   3   3       35.69       32.90      1.56 o 
   6   3   3       41.38       43.16      5.09 o 
  -7   4   3       27.77       28.33      3.12 o 
  -6   4   3        0.64        1.93      1.44 o 
  -5   4   3       31.13       26.53      1.81 o 
  -4   4   3      384.27      412.20     11.38 o 
  -3   4   3       76.44       77.29      1.90 o 
  -2   4   3      242.45      241.70      3.94 o 
  -1   4   3       27.74       28.40      0.63 o 
   0   4   3      474.93      502.38      6.42 o 
   1   4   3      839.13      823.85     10.30 o 
   2   4   3      883.44      915.45     17.75 o 
   3   4   3       20.86       22.05      1.03 o 
   4   4   3      102.78       95.37      2.55 o 
   5   4   3      468.79      488.87     11.91 o 
   6   4   3       45.20       47.68      4.93 o 
  -6   5   3       17.91       19.25      2.24 o 
  -5   5   3       40.51       42.68      2.30 o 
  -4   5   3      252.55      247.33      6.16 o 
  -3   5   3       10.56       11.06      0.82 o 
  -2   5   3       65.32       72.24      1.36 o 
  -1   5   3       15.41       13.12      0.41 o 
   0   5   3      213.96      215.76      2.97 o 
   1   5   3      264.35      285.54      3.79 o 
   2   5   3      307.14      315.64      4.70 o 
   3   5   3      365.83      357.31      8.36 o 
   4   5   3       78.38       73.82      1.89 o 
   5   5   3       14.61       13.84      1.44 o 
   6   5   3        3.39        1.72      2.75 o 
  -6   6   3        5.39        3.61      2.34 o 
  -5   6   3       97.93      109.07      3.86 o 
  -4   6   3      409.92      419.19      7.87 o 
  -3   6   3      177.03      168.38      3.20 o 
  -2   6   3       58.19       57.31      4.62 o 
  -1   6   3       80.72       83.88      1.35 o 
   0   6   3      557.53      571.63      7.55 o 
   1   6   3      336.19      342.46      4.89 o 
   2   6   3      136.13      139.39      2.27 o 
   3   6   3       11.50        9.98      0.53 o 
   4   6   3      147.78      149.31      2.80 o 
   5   6   3       24.55       27.31      2.18 o 
   6   6   3      140.81      162.58     10.78 o 
  -6   7   3       20.19       15.03      3.12 o 
  -5   7   3       38.51       41.58      1.82 o 
  -4   7   3       37.77       33.03      1.19 o 
  -3   7   3       43.72       36.64      1.08 o 
  -2   7   3      171.56      178.63      4.78 o 
  -1   7   3      184.24      185.30      2.75 o 
   0   7   3      789.72      799.33     11.54 o 
   1   7   3      187.50      187.72      3.17 o 
   2   7   3        6.35        7.45      0.51 o 
   3   7   3       18.08       21.19      0.87 o 
   4   7   3      407.59      406.29      9.80 o 
   5   7   3       25.34       29.11      2.01 o 
   6   7   3       17.85       18.47      4.68 o 
  -6   8   3        6.76        9.65      2.87 o 
  -5   8   3       58.55       57.74      2.90 o 
  -4   8   3      193.58      196.45      6.65 o 
  -3   8   3       72.28       71.20      2.71 o 
  -2   8   3      407.08      428.93      6.12 o 
  -1   8   3      238.84      255.65      4.27 o 
   0   8   3      416.08      423.92      5.78 o 
   1   8   3       90.63       94.79      2.82 o 
   2   8   3       31.91       28.05      2.14 o 
   3   8   3       48.73       45.62      1.83 o 
   4   8   3       15.60       14.90      1.15 o 
   5   8   3       45.71       47.73      3.00 o 
  -6   9   3       13.78       15.60      4.11 o 
  -5   9   3       70.85       65.42      4.93 o 
  -4   9   3       75.79       80.21      3.95 o 
  -3   9   3      240.99      228.99      4.54 o 
  -2   9   3      387.38      376.45      5.09 o 
  -1   9   3       81.40       81.61      1.91 o 
   0   9   3      173.23      171.36      2.80 o 
   1   9   3      247.73      264.72      5.16 o 
   2   9   3      345.79      352.98      7.02 o 
   3   9   3       59.12       57.83      3.39 o 
   4   9   3       76.86       78.25      2.67 o 
   5   9   3        4.76        3.65      1.52 o 
  -6  10   3        0.92        0.04      3.57 o 
  -5  10   3       28.03       24.46      4.19 o 
  -4  10   3      157.85      158.05      3.84 o 
  -3  10   3      273.33      282.31      4.96 o 
  -2  10   3        5.31        5.89      0.53 o 
  -1  10   3       53.23       60.17      1.73 o 
   0  10   3       37.42       32.70      1.02 o 
   1  10   3       60.05       64.29      2.67 o 
   2  10   3      174.96      177.79      4.34 o 
   3  10   3       36.85       35.54      2.38 o 
   4  10   3        4.44        3.78      1.19 o 
   5  10   3       77.15       79.18      4.27 o 
  -5  11   3       91.77       91.53      7.23 o 
  -4  11   3       12.12       12.55      1.09 o 
  -3  11   3       62.00       51.87      1.53 o 
  -2  11   3       77.68       73.88      1.51 o 
  -1  11   3      148.02      143.82      2.53 o 
   0  11   3      191.71      198.11      6.24 o 
   1  11   3       78.89       78.26      2.88 o 
   2  11   3      185.31      185.78      4.85 o 
   3  11   3      232.52      238.03      9.31 o 
   4  11   3        9.24       10.10      1.31 o 
   5  11   3        3.69        3.41      1.77 o 
  -5  12   3        1.69        1.89      2.38 o 
  -4  12   3       37.21       41.80      2.36 o 
  -3  12   3      126.30      127.81      3.56 o 
  -2  12   3      213.27      212.68      3.72 o 
  -1  12   3       76.86       73.61      1.47 o 
   0  12   3      133.81      130.32      3.00 o 
   1  12   3      241.45      244.19      6.66 o 
   2  12   3       37.19       35.66      1.95 o 
   3  12   3       14.08       16.18      1.13 o 
   4  12   3       19.69       21.68      2.59 o 
   5  12   3       32.34       37.04      3.29 o 
  -5  13   3       12.34       12.36      3.49 o 
  -4  13   3       25.62       22.88      2.18 o 
  -3  13   3       47.01       41.65      1.62 o 
  -2  13   3       61.81       60.53      1.77 o 
  -1  13   3      342.54      337.68      5.68 o 
   0  13   3        2.78        2.36      0.61 o 
   1  13   3       17.86       16.79      1.89 o 
   2  13   3       55.66       54.72      2.77 o 
   3  13   3       26.50       32.15      2.42 o 
   4  13   3       40.85       41.56      3.12 o 
  -5  14   3       48.52       38.65      4.03 o 
  -4  14   3       45.09       45.09      2.88 o 
  -3  14   3       51.91       53.61      5.40 o 
  -2  14   3       10.72       11.23      0.92 o 
  -1  14   3       84.88       81.19      5.51 o 
   0  14   3      120.74      122.37      3.27 o 
   1  14   3       52.91       54.25      3.03 o 
   2  14   3      121.43      123.76      4.84 o 
   3  14   3        8.48       12.56      2.01 o 
   4  14   3       11.99       14.29      2.59 o 
  -4  15   3        6.97        8.69      1.68 o 
  -3  15   3        1.54        2.92      0.99 o 
  -2  15   3       95.64       92.01      2.87 o 
  -1  15   3       53.95       52.52      2.27 o 
   0  15   3      112.45      104.71      3.49 o 
   1  15   3        6.49        1.97      1.51 o 
   2  15   3       42.36       38.81      5.85 o 
   3  15   3       97.45      107.82      5.59 o 
   4  15   3       66.44       61.54      4.11 o 
  -3  16   3        2.94        2.75      1.85 o 
  -2  16   3       53.82       60.94      3.59 o 
  -1  16   3        4.82        6.48      1.75 o 
   0  16   3      100.31      102.43      6.99 o 
   1  16   3       20.24       24.31      3.04 o 
   2  16   3       35.18       29.77      3.65 o 
   3  16   3        0.11        1.40      1.72 o 
  -3  17   3        6.65        4.52      2.96 o 
  -2  17   3       28.14       32.00      2.73 o 
  -1  17   3       76.22       75.74      4.04 o 
   0  17   3        7.96        6.64      1.62 o 
   1  17   3        8.52       10.47      3.00 o 
   2  17   3       47.31       53.76      3.66 o 
  -2  18   3        4.14        7.67      1.91 o 
  -1  18   3       34.23       31.99      2.81 o 
   0  18   3       15.00       12.93      3.78 o 
   1  18   3       15.04        7.06      2.63 o 
   2  18   3       50.74       51.06      3.16 o 
  -1  19   3       44.39       42.17      3.16 o 
   0  19   3       19.11       15.03      3.37 o 
   1  19   3        3.22        8.37      3.12 o 
  -2 -18   4       45.81       56.42     12.92 o 
  -1 -18   4       89.07       97.85      4.97 o 
   0 -18   4        6.95        5.17      2.96 o 
   1 -18   4       17.12       21.31      3.94 o 
  -3 -17   4       17.16       21.27      3.94 o 
  -2 -17   4        9.30        8.80      1.99 o 
  -1 -17   4       45.78       46.36      4.37 o 
   0 -17   4       35.53       38.53      2.42 o 
   1 -17   4       25.54       21.80      2.67 o 
   2 -17   4       70.88       85.29      4.89 o 
  -3 -16   4       45.09       46.19      3.25 o 
  -2 -16   4       15.63       16.17      1.62 o 
  -1 -16   4       11.46       13.77      1.47 o 
   0 -16   4       20.75       24.66      2.44 o 
   1 -16   4       13.47       14.15      1.63 o 
   2 -16   4       15.03       17.51      2.00 o 
   3 -16   4       58.48       58.99      3.90 o 
  -4 -15   4       40.90       36.26      4.56 o 
  -3 -15   4       53.02       53.09      2.69 o 
  -2 -15   4        4.89        6.72      1.87 o 
  -1 -15   4       50.62       47.10      2.73 o 
   0 -15   4       38.18       37.55      2.07 o 
   1 -15   4       70.19       69.95      3.00 o 
   2 -15   4       11.08       11.62      1.70 o 
   3 -15   4       10.85       13.63      2.13 o 
  -4 -14   4       18.93       25.00      1.97 o 
  -3 -14   4       11.70       10.14      1.58 o 
  -2 -14   4       47.89       44.69      2.26 o 
  -1 -14   4       83.55       80.90      3.08 o 
   0 -14   4       34.34       30.25      1.54 o 
   1 -14   4       10.82        7.71      1.05 o 
   2 -14   4       59.10       59.06      2.49 o 
   3 -14   4       54.27       55.58      3.45 o 
  -5 -13   4       20.98       23.65      2.09 o 
  -4 -13   4       59.58       59.89      3.84 o 
  -3 -13   4       64.00       63.37      4.56 o 
  -2 -13   4        9.49       10.66      1.41 o 
  -1 -13   4       79.03       78.10      3.04 o 
   0 -13   4      266.38      263.37      9.01 o 
   1 -13   4       61.45       60.45      1.71 o 
   2 -13   4       66.52       70.23      2.83 o 
   3 -13   4       15.28       12.97      1.68 o 
   4 -13   4       20.29       15.85      2.09 o 
  -5 -12   4       58.25       59.20      3.20 o 
  -4 -12   4        6.98        7.17      1.22 o 
  -3 -12   4        6.37        3.57      0.89 o 
  -2 -12   4      576.60      581.66     13.16 o 
  -1 -12   4       60.79       61.70      6.35 o 
   0 -12   4        3.09        3.55      0.70 o 
   1 -12   4        7.70        6.90      0.69 o 
   2 -12   4        1.23        2.70      1.25 o 
   3 -12   4       10.63       13.66      1.31 o 
   4 -12   4       84.16       82.07      4.48 o 
  -5 -11   4       28.92       26.16      1.97 o 
  -4 -11   4      102.37      103.37      3.21 o 
  -3 -11   4       60.98       57.03      1.70 o 
  -2 -11   4      250.29      254.15      5.31 o 
  -1 -11   4       87.80       84.32      2.06 o 
   0 -11   4        4.49        5.02      0.80 o 
   1 -11   4      311.58      307.08      9.79 o 
   2 -11   4      119.26      120.57      2.95 o 
   3 -11   4       12.16       15.97      1.46 o 
   4 -11   4        2.82        1.64      1.27 o 
  -6 -10   4       88.85       86.92      3.95 o 
  -5 -10   4       99.85      103.42      6.23 o 
  -4 -10   4        4.20        4.45      0.96 o 
  -3 -10   4      126.07      122.11      5.37 o 
  -2 -10   4       61.19       61.49      1.60 o 
  -1 -10   4      350.14      337.80      5.46 o 
   0 -10   4      544.61      544.10     10.24 o 
   1 -10   4       22.78       23.68      1.81 o 
   2 -10   4       83.09       81.91      1.45 o 
   3 -10   4       29.61       31.79      1.36 o 
   4 -10   4        2.25        3.20      1.31 o 
   5 -10   4        2.67        5.75      1.93 o 
  -6  -9   4       14.46       13.67      2.01 o 
  -5  -9   4       83.41       84.83      2.83 o 
  -4  -9   4      165.37      165.51      8.13 o 
  -3  -9   4      249.53      243.67      4.76 o 
  -2  -9   4       12.01       11.86      0.65 o 
  -1  -9   4      260.88      274.40      4.56 o 
   0  -9   4      104.25      100.33      2.41 o 
   1  -9   4       83.03       88.71      2.69 o 
   2  -9   4       63.93       64.76      1.97 o 
   3  -9   4      120.37      115.79      2.54 o 
   4  -9   4       31.79       29.90      1.77 o 
   5  -9   4       19.28       22.83      2.34 o 
  -6  -8   4       50.19       57.01      3.12 o 
  -5  -8   4       37.24       34.41      5.22 o 
  -4  -8   4      179.54      174.58      4.39 o 
  -3  -8   4      112.64      109.16      2.48 o 
  -2  -8   4      132.65      132.08      2.14 o 
  -1  -8   4      306.65      321.36      5.09 o 
   0  -8   4      150.49      157.60      2.63 o 
   1  -8   4       12.60       14.96      0.47 o 
   2  -8   4       94.30       96.90      1.90 o 
   3  -8   4      201.69      204.79      3.61 o 
   4  -8   4       75.31       77.75      2.75 o 
   5  -8   4       11.28       11.82      1.48 o 
  -6  -7   4       10.43       10.34      1.72 o 
  -5  -7   4       36.42       40.51      3.20 o 
  -4  -7   4      215.39      212.66      5.00 o 
  -3  -7   4       89.85       87.48      1.88 o 
  -2  -7   4      310.78      318.25      4.57 o 
  -1  -7   4       21.01       22.16      0.75 o 
   0  -7   4      350.40      361.39      6.72 o 
   1  -7   4      415.96      412.02      7.58 o 
   2  -7   4       18.39       17.43      0.86 o 
   3  -7   4       98.46       99.87      2.67 o 
   4  -7   4       54.52       58.67      2.14 o 
   5  -7   4       66.54       64.13      3.04 o 
  -6  -6   4       36.73       42.34      2.55 o 
  -5  -6   4      102.70       98.56      2.96 o 
  -4  -6   4       36.82       30.13      2.03 o 
  -3  -6   4      397.24      397.30      5.80 o 
  -2  -6   4      608.62      604.28      8.14 o 
  -1  -6   4       37.63       40.20      1.00 o 
   0  -6   4      379.64      383.80      7.08 o 
   1  -6   4      127.19      139.51      2.39 o 
   2  -6   4      348.74      357.06      5.56 o 
   3  -6   4       41.80       41.10      1.50 o 
   4  -6   4       77.62       78.87      2.75 o 
   5  -6   4        6.36        7.59      1.31 o 
  -6  -5   4        7.53        6.94      1.56 o 
  -5  -5   4        9.23       11.45      1.44 o 
  -4  -5   4      311.07      297.25      5.73 o 
  -3  -5   4      201.08      196.45      4.04 o 
  -2  -5   4       63.34       62.16      2.06 o 
  -1  -5   4       75.60       81.83      3.00 o 
   0  -5   4      108.79       96.29      1.91 o 
   1  -5   4       94.33       92.96      2.82 o 
   2  -5   4       12.79       10.08      0.92 o 
   3  -5   4       94.98       91.13      1.73 o 
   4  -5   4       72.48       74.63      5.59 o 
   5  -5   4       98.12      106.43      3.95 o 
  -6  -4   4       68.96       68.49      3.08 o 
  -5  -4   4      107.90      111.36      3.50 o 
  -4  -4   4        0.46        0.75      0.74 o 
  -3  -4   4       78.19       78.31      1.56 o 
  -2  -4   4       74.53       68.70      1.54 o 
  -1  -4   4      123.76      116.13      1.96 o 
   0  -4   4      454.02      464.77      9.05 o 
   1  -4   4      556.33      561.24     15.31 o 
   2  -4   4      106.34      106.33      3.70 o 
   3  -4   4      135.63      134.76      5.33 o 
   4  -4   4       28.24       27.18      2.81 o 
   5  -4   4       15.36       15.15      1.48 o 
   6  -4   4        6.49        8.70      2.22 o 
  -6  -3   4       28.35       34.99      2.18 o 
  -5  -3   4       56.20       54.77      2.22 o 
  -4  -3   4       43.02       47.07      1.29 o 
  -3  -3   4      500.46      505.01      7.12 o 
  -2  -3   4       32.61       36.18      0.91 o 
  -1  -3   4      423.89      458.33      6.48 o 
   0  -3   4      129.33      126.84      2.23 o 
   1  -3   4      372.71      373.56      6.74 o 
   2  -3   4       25.95       27.51      0.83 o 
   3  -3   4       76.99       69.35      1.81 o 
   4  -3   4       75.67       71.39      2.51 o 
   5  -3   4       88.95       87.88      3.37 o 
   6  -3   4       16.65       15.93      1.89 o 
  -7  -2   4       99.89      113.15      7.65 o 
  -6  -2   4       13.39       14.00      1.64 o 
  -5  -2   4       83.25       83.81      3.54 o 
  -4  -2   4      199.54      193.71      3.23 o 
  -3  -2   4       63.80       60.49      1.48 o 
  -2  -2   4     1310.25     1311.65     17.82 o 
  -1  -2   4      347.38      354.64      5.51 o 
   0  -2   4       96.88       97.35      1.82 o 
   1  -2   4       63.20       75.61      2.76 o 
   2  -2   4      504.59      538.01     11.30 o 
   3  -2   4       67.48       61.12      1.56 o 
   4  -2   4      452.05      464.89      9.39 o 
   5  -2   4        6.66        6.77      1.15 o 
   6  -2   4       45.76       52.28      3.04 o 
  -7  -1   4        4.35        8.70      2.05 o 
  -6  -1   4       14.16       18.02      1.81 o 
  -5  -1   4       38.11       46.86      2.96 o 
  -4  -1   4      485.76      489.14      7.90 o 
  -3  -1   4      556.81      560.24      8.03 o 
  -2  -1   4      404.21      409.47      6.04 o 
  -1  -1   4      112.77      115.43      2.31 o 
   0  -1   4       17.20       12.98      0.48 o 
   1  -1   4      401.93      423.15      9.01 o 
   2  -1   4      117.29      128.66      2.31 o 
   3  -1   4       40.22       36.81      1.11 o 
   4  -1   4       25.42       24.88      1.07 o 
   5  -1   4       33.64       35.40      1.77 o 
   6  -1   4       26.16       23.45      2.09 o 
  -7   0   4       27.57       32.07      2.55 o 
  -6   0   4      123.43      135.30      4.32 o 
  -5   0   4        8.14        9.56      1.16 o 
  -4   0   4       42.25       38.95      1.31 o 
  -3   0   4      648.07      663.69      9.61 o 
  -2   0   4      394.11      438.65      6.97 o 
  -1   0   4     1805.96     1855.76     28.06 o 
   0   0   4     1345.99     1418.82     25.04 o 
   1   0   4       16.39       18.19      0.69 o 
   2   0   4        0.12        0.72      0.23 o 
   3   0   4      280.65      275.85      5.99 o 
   4   0   4      107.48      105.53      3.29 o 
   5   0   4       54.16       54.84      2.42 o 
   6   0   4        5.70        5.01      1.64 o 
  -7   1   4        4.71        6.40      1.81 o 
  -6   1   4       14.51       16.38      1.72 o 
  -5   1   4       39.59       42.11      3.59 o 
  -4   1   4      485.89      492.78     13.51 o 
  -3   1   4      558.76      563.69      9.20 o 
  -2   1   4      405.34      411.40      7.18 o 
  -1   1   4      115.45      117.06      1.95 o 
   0   1   4       18.05       13.48      1.23 o 
   1   1   4      390.10      405.95      5.77 o 
   2   1   4      121.72      133.91      2.29 o 
   3   1   4       40.48       38.12      1.60 o 
   4   1   4       26.73       26.28      1.19 o 
   5   1   4       34.37       36.71      1.93 o 
   6   1   4       24.92       21.56      2.22 o 
  -7   2   4      100.38      108.96      5.71 o 
  -6   2   4       12.24       10.96      1.44 o 
  -5   2   4       82.09       77.97      5.01 o 
  -4   2   4      200.27      197.74      6.31 o 
  -3   2   4       66.39       66.38      1.56 o 
  -2   2   4     1302.69     1320.02     21.23 o 
  -1   2   4      359.89      369.84      4.99 o 
   0   2   4      100.84      101.40      1.44 o 
   1   2   4       64.09       76.89      1.33 o 
   2   2   4      493.52      530.70      9.26 o 
   3   2   4       65.53       62.39      2.06 o 
   4   2   4      454.26      463.05      9.97 o 
   5   2   4        6.49        6.86      0.86 o 
   6   2   4       45.35       41.52      3.33 o 
  -6   3   4       28.34       36.14      2.87 o 
  -5   3   4       58.58       65.41      4.52 o 
  -4   3   4       41.10       43.83      3.08 o 
  -3   3   4      509.50      528.61     14.70 o 
  -2   3   4       33.61       36.91      1.62 o 
  -1   3   4      427.11      467.54     18.38 o 
   0   3   4      131.99      133.27      1.91 o 
   1   3   4      377.63      380.44      5.46 o 
   2   3   4       24.62       25.48      1.07 o 
   3   3   4       76.60       78.77      2.63 o 
   4   3   4       73.50       75.13      1.81 o 
   5   3   4       86.37       87.46      3.00 o 
   6   3   4       17.73       20.53      2.42 o 
  -6   4   4       70.85       63.32      3.78 o 
  -5   4   4      108.11      105.85      4.03 o 
  -4   4   4        0.48        1.89      1.15 o 
  -3   4   4       79.16       82.55      2.50 o 
  -2   4   4       72.13       68.88      3.41 o 
  -1   4   4      126.42      119.77      2.33 o 
   0   4   4      455.16      471.74      6.10 o 
   1   4   4      554.72      570.56      8.21 o 
   2   4   4      106.35      101.17      2.30 o 
   3   4   4      137.37      141.13      3.58 o 
   4   4   4       26.02       22.46      0.99 o 
   5   4   4       15.95       16.30      1.68 o 
   6   4   4        6.86        5.05      2.91 o 
  -6   5   4        7.64        5.54      1.68 o 
  -5   5   4        8.28        7.35      1.44 o 
  -4   5   4      313.76      310.33     13.59 o 
  -3   5   4      193.78      192.77      4.93 o 
  -2   5   4       64.73       64.75      1.59 o 
  -1   5   4       77.85       84.83      1.42 o 
   0   5   4      107.78       93.01      1.52 o 
   1   5   4       93.20       88.84      1.52 o 
   2   5   4       11.56        9.45      0.34 o 
   3   5   4       95.54       91.79      2.34 o 
   4   5   4       73.31       73.52      2.05 o 
   5   5   4       99.83      107.42      4.56 o 
  -6   6   4       35.19       36.62      2.90 o 
  -5   6   4      104.08       89.96      3.24 o 
  -4   6   4       36.59       31.58      3.74 o 
  -3   6   4      389.56      383.91      7.01 o 
  -2   6   4      624.81      621.96     16.08 o 
  -1   6   4       40.24       43.27      0.90 o 
   0   6   4      373.22      369.82      5.01 o 
   1   6   4      127.85      142.30      3.31 o 
   2   6   4      351.29      370.02      5.50 o 
   3   6   4       39.50       38.69      1.27 o 
   4   6   4       78.30       78.13      2.01 o 
   5   6   4        6.23        7.64      1.40 o 
  -6   7   4       10.64        9.98      3.12 o 
  -5   7   4       35.96       32.65      2.01 o 
  -4   7   4      210.33      216.01      4.95 o 
  -3   7   4       91.81       90.91      1.99 o 
  -2   7   4      307.50      316.07      5.99 o 
  -1   7   4       19.90       21.22      0.67 o 
   0   7   4      358.69      372.52      5.56 o 
   1   7   4      410.91      402.34      6.02 o 
   2   7   4       19.49       17.49      0.59 o 
   3   7   4       98.14      105.06      2.92 o 
   4   7   4       56.17       56.16      2.18 o 
   5   7   4       67.21       69.07      3.66 o 
  -6   8   4       51.57       55.08      5.87 o 
  -5   8   4       35.14       37.28      2.36 o 
  -4   8   4      179.64      171.75      4.10 o 
  -3   8   4      114.11      108.69      3.25 o 
  -2   8   4      127.48      121.86      2.18 o 
  -1   8   4      299.16      314.13      4.81 o 
   0   8   4      151.32      155.38      2.72 o 
   1   8   4       12.64       15.70      0.77 o 
   2   8   4       96.35       97.93      2.28 o 
   3   8   4      206.86      213.87      5.85 o 
   4   8   4       76.22       79.60      2.79 o 
   5   8   4       11.45       10.76      1.77 o 
  -6   9   4       14.27       18.93      3.65 o 
  -5   9   4       84.07       93.45      4.81 o 
  -4   9   4      165.41      156.58      4.77 o 
  -3   9   4      245.96      240.59      4.85 o 
  -2   9   4       12.64       13.19      0.80 o 
  -1   9   4      264.78      278.00      4.73 o 
   0   9   4      102.10       95.14      2.41 o 
   1   9   4       87.73       96.93      2.19 o 
   2   9   4       64.36       60.34      1.58 o 
   3   9   4      120.06      116.90      2.87 o 
   4   9   4       31.49       27.76      1.68 o 
   5   9   4       18.14       17.45      2.22 o 
  -6  10   4       87.17       87.98      6.62 o 
  -5  10   4       99.80       96.81      4.94 o 
  -4  10   4        4.14        3.65      2.91 o 
  -3  10   4      126.84      124.63      3.02 o 
  -2  10   4       56.85       58.80      1.37 o 
  -1  10   4      354.89      348.27      4.98 o 
   0  10   4      543.11      559.36      8.62 o 
   1  10   4       23.22       24.46      1.01 o 
   2  10   4       83.53       82.66      2.63 o 
   3  10   4       31.59       30.24      2.11 o 
   4  10   4        2.75        6.24      1.60 o 
   5  10   4        2.48        5.54      1.85 o 
  -5  11   4       30.04       30.84      2.41 o 
  -4  11   4      100.50       97.42      3.66 o 
  -3  11   4       60.73       57.74      3.66 o 
  -2  11   4      250.66      255.68      4.36 o 
  -1  11   4       88.36       86.99      2.94 o 
   0  11   4        4.88        4.69      0.62 o 
   1  11   4      307.26      292.32      6.28 o 
   2  11   4      123.25      126.21      3.33 o 
   3  11   4       12.41       12.16      1.28 o 
   4  11   4        3.24       -0.16      1.72 o 
  -5  12   4       57.48       64.37      5.46 o 
  -4  12   4        6.91        2.78      1.48 o 
  -3  12   4        7.07        7.23      1.89 o 
  -2  12   4      579.81      573.26     11.38 o 
  -1  12   4       60.15       61.29      1.75 o 
   0  12   4        2.83        2.56      0.75 o 
   1  12   4        7.71        6.36      0.87 o 
   2  12   4        1.53        1.76      0.67 o 
   3  12   4       12.07       17.61      2.71 o 
   4  12   4       83.29       85.77      4.64 o 
  -5  13   4       20.89       21.10      3.86 o 
  -4  13   4       59.61       61.26      3.80 o 
  -3  13   4       64.24       67.83      3.14 o 
  -2  13   4        9.81        9.59      1.23 o 
  -1  13   4       78.53       63.87      4.40 o 
   0  13   4      265.13      262.71      7.37 o 
   1  13   4       65.54       61.72      2.50 o 
   2  13   4       65.48       72.65      3.22 o 
   3  13   4       15.50       10.06      3.41 o 
   4  13   4       19.76       19.79      2.42 o 
  -4  14   4       18.87       19.92      2.13 o 
  -3  14   4       10.92       10.03      2.65 o 
  -2  14   4       50.64       51.54      2.22 o 
  -1  14   4       84.18       79.95      5.55 o 
   0  14   4       33.69       37.04      3.29 o 
   1  14   4       10.63        7.95      1.75 o 
   2  14   4       60.29       57.52      6.72 o 
   3  14   4       54.05       52.79      3.57 o 
  -4  15   4       41.24       41.60      4.35 o 
  -3  15   4       52.86       55.00      5.22 o 
  -2  15   4        4.92        1.11      1.89 o 
  -1  15   4       50.77       52.58      4.44 o 
   0  15   4       39.04       34.34      3.90 o 
   1  15   4       68.65       76.67      4.85 o 
   2  15   4       12.03       13.67      2.75 o 
   3  15   4       10.94       10.43      2.34 o 
  -3  16   4       44.57       37.09      3.86 o 
  -2  16   4       15.83       14.25      3.24 o 
  -1  16   4       11.85       14.41      3.20 o 
   0  16   4       19.96       21.47      3.28 o 
   1  16   4       13.57       16.09      2.96 o 
   2  16   4       14.63       13.34      3.00 o 
   3  16   4       58.90       62.36      3.98 o 
  -3  17   4       17.81       17.24      3.33 o 
  -2  17   4        9.39        8.54      2.79 o 
  -1  17   4       46.95       49.25      5.05 o 
   0  17   4       37.05       41.15      4.56 o 
   1  17   4       24.70       24.59      3.86 o 
   2  17   4       71.74       67.01      5.83 o 
  -2  18   4       44.90       46.49      5.30 o 
  -1  18   4       88.58       87.95      7.89 o 
   0  18   4        6.45        5.38      3.98 o 
   1  18   4       17.02       14.98      3.28 o 
  -2 -17   5       66.10       72.59      4.46 o 
  -1 -17   5       27.92       30.35      2.67 o 
   0 -17   5        2.09        1.62      1.68 o 
   1 -17   5       13.47       10.39      3.45 o 
  -3 -16   5       14.54       14.87      4.93 o 
  -2 -16   5        6.84        5.86      2.11 o 
  -1 -16   5       56.65       51.54      3.38 o 
   0 -16   5       69.29       70.40      3.44 o 
   1 -16   5       51.61       51.32      3.63 o 
   2 -16   5        1.50        0.94      2.01 o 
  -3 -15   5       12.08       14.96      1.84 o 
  -2 -15   5        0.52       -1.17      1.17 o 
  -1 -15   5       89.87       86.90      3.34 o 
   0 -15   5       11.55       15.21      4.39 o 
   1 -15   5       18.45       17.32      2.23 o 
   2 -15   5       41.98       41.00      3.61 o 
  -4 -14   5       37.37       34.48      2.81 o 
  -3 -14   5       19.41       19.48      2.36 o 
  -2 -14   5       45.38       45.28      2.35 o 
  -1 -14   5       14.92       17.00      1.50 o 
   0 -14   5       54.48       56.57      2.61 o 
   1 -14   5      141.32      144.77      5.77 o 
   2 -14   5       10.88       10.74      1.50 o 
   3 -14   5        7.10        8.11      5.09 o 
  -4 -13   5        6.85        8.91      1.41 o 
  -3 -13   5       56.88       52.60      4.70 o 
  -2 -13   5      105.58      115.01      3.83 o 
  -1 -13   5       18.17       15.95      1.38 o 
   0 -13   5       85.49       83.93      2.57 o 
   1 -13   5       15.31       15.57      1.53 o 
   2 -13   5       56.26       52.91      3.41 o 
   3 -13   5       40.60       44.31      4.52 o 
  -5 -12   5       30.51       34.29      3.45 o 
  -4 -12   5       93.43       96.81      3.55 o 
  -3 -12   5       14.19       15.76      1.50 o 
  -2 -12   5       22.44       20.13      1.20 o 
  -1 -12   5       34.34       31.91      2.36 o 
   0 -12   5       76.19       71.95      4.50 o 
   1 -12   5       32.61       30.32      1.42 o 
   2 -12   5       67.36       68.06      2.86 o 
   3 -12   5        2.78        3.27      1.24 o 
   4 -12   5       18.75       24.63      4.19 o 
  -5 -11   5        7.53        4.79      1.24 o 
  -4 -11   5        4.37        6.71      1.20 o 
  -3 -11   5      198.70      204.31      4.49 o 
  -2 -11   5      128.98      133.34      8.80 o 
  -1 -11   5      176.20      183.47      3.76 o 
   0 -11   5       53.52       47.03      3.16 o 
   1 -11   5       52.52       51.30      2.75 o 
   2 -11   5       65.29       72.74      6.96 o 
   3 -11   5       21.52       24.88      2.26 o 
   4 -11   5       30.80       28.62      3.98 o 
  -5 -10   5       73.42       70.34      3.66 o 
  -4 -10   5       71.42       73.44      2.34 o 
  -3 -10   5       57.70       50.79      1.63 o 
  -2 -10   5       39.78       43.67      1.57 o 
  -1 -10   5       35.38       34.08      2.07 o 
   0 -10   5      252.68      262.75      4.55 o 
   1 -10   5       70.24       72.29      1.45 o 
   2 -10   5       39.34       37.53      0.88 o 
   3 -10   5        6.98        6.79      2.18 o 
   4 -10   5        8.82        9.56      2.87 o 
  -5  -9   5       52.29       54.20      2.39 o 
  -4  -9   5       17.98       18.75      1.25 o 
  -3  -9   5       37.21       37.45      3.08 o 
  -2  -9   5      282.10      288.37     10.87 o 
  -1  -9   5      248.84      248.78      4.55 o 
   0  -9   5      210.37      221.51      3.83 o 
   1  -9   5       24.88       24.78      0.92 o 
   2  -9   5       14.56       13.93      0.58 o 
   3  -9   5       19.01       20.27      1.25 o 
   4  -9   5       36.04       34.54      2.63 o 
  -6  -8   5       24.88       31.49      2.50 o 
  -5  -8   5       10.34        8.73      1.25 o 
  -4  -8   5      238.16      237.00      5.27 o 
  -3  -8   5      154.34      153.79      5.58 o 
  -2  -8   5       71.00       69.75      4.11 o 
  -1  -8   5      264.86      257.21      4.36 o 
   0  -8   5      302.77      306.44      5.08 o 
   1  -8   5      274.99      274.62      5.46 o 
   2  -8   5       54.29       49.87      1.11 o 
   3  -8   5       17.37       15.75      1.29 o 
   4  -8   5        9.49        8.37      1.19 o 
   5  -8   5       85.33       85.93      7.44 o 
  -6  -7   5        6.44        3.86      1.72 o 
  -5  -7   5       38.37       31.51      1.70 o 
  -4  -7   5       19.25       19.98      1.28 o 
  -3  -7   5      104.77      104.02      2.46 o 
  -2  -7   5       99.61       96.50      1.89 o 
  -1  -7   5       92.96       89.82      1.86 o 
   0  -7   5      108.19      108.28      2.16 o 
   1  -7   5       23.22       21.70      0.94 o 
   2  -7   5       21.38       21.37      0.82 o 
   3  -7   5      353.70      366.44     20.34 o 
   4  -7   5       45.28       50.19      2.38 o 
   5  -7   5        8.90       10.80      1.85 o 
  -6  -6   5        3.04        3.32      1.52 o 
  -5  -6   5       29.88       32.45      1.70 o 
  -4  -6   5       50.94       51.92      1.91 o 
  -3  -6   5      174.91      172.23      3.58 o 
  -2  -6   5      192.18      187.22      3.06 o 
  -1  -6   5      160.46      155.65      2.63 o 
   0  -6   5      739.07      757.30     13.64 o 
   1  -6   5      236.80      231.18      4.51 o 
   2  -6   5      143.01      139.46      3.85 o 
   3  -6   5        6.89        5.65      1.40 o 
   4  -6   5       62.67       64.75      2.67 o 
   5  -6   5       44.14       47.19      3.53 o 
  -6  -5   5       49.96       52.25      2.83 o 
  -5  -5   5        3.74        4.78      2.26 o 
  -4  -5   5       64.12       58.38      1.99 o 
  -3  -5   5      176.73      173.14      9.21 o 
  -2  -5   5      228.13      227.47      3.73 o 
  -1  -5   5      210.81      211.14      3.80 o 
   0  -5   5       30.70       28.77      2.18 o 
   1  -5   5      168.93      169.38      3.63 o 
   2  -5   5      288.96      293.12     12.96 o 
   3  -5   5       31.44       26.34      0.80 o 
   4  -5   5      178.76      184.25      5.56 o 
   5  -5   5       18.01       13.18      1.89 o 
  -6  -4   5       27.58       34.12      2.34 o 
  -5  -4   5       78.17       79.60      2.58 o 
  -4  -4   5      227.32      214.92      6.16 o 
  -3  -4   5        0.43        1.22      0.59 o 
  -2  -4   5       87.76       83.58      1.84 o 
  -1  -4   5       67.02       65.13      2.51 o 
   0  -4   5      564.11      563.30      9.06 o 
   1  -4   5      149.31      137.92      3.01 o 
   2  -4   5      177.40      176.70      8.82 o 
   3  -4   5       20.85       20.09      1.01 o 
   4  -4   5       43.64       44.03      1.89 o 
   5  -4   5       77.36       93.69      4.56 o 
  -6  -3   5       27.20       25.50      2.18 o 
  -5  -3   5       53.73       51.60      4.05 o 
  -4  -3   5      105.13       97.63      3.00 o 
  -3  -3   5      481.40      469.09     11.34 o 
  -2  -3   5      193.52      193.92      3.49 o 
  -1  -3   5      142.83      139.80      2.51 o 
   0  -3   5      114.76      117.00      2.23 o 
   1  -3   5      211.02      209.00      4.39 o 
   2  -3   5      206.20      201.80      4.80 o 
   3  -3   5      177.39      183.83      4.04 o 
   4  -3   5        0.53        0.12      0.82 o 
   5  -3   5        2.54        3.04      1.52 o 
  -6  -2   5       11.08        9.15      1.72 o 
  -5  -2   5       15.76       17.98      1.52 o 
  -4  -2   5      644.61      654.54     13.07 o 
  -3  -2   5       59.10       56.82      1.38 o 
  -2  -2   5       50.19       53.74      1.36 o 
  -1  -2   5       58.61       54.28      2.59 o 
   0  -2   5      389.24      386.43      6.33 o 
   1  -2   5       90.12       83.42      1.96 o 
   2  -2   5      188.08      188.44      4.66 o 
   3  -2   5        3.83        4.39      0.53 o 
   4  -2   5       14.69       13.22      0.86 o 
   5  -2   5       19.67       19.05      1.56 o 
  -6  -1   5       36.57       34.87      2.83 o 
  -5  -1   5       39.82       38.90      1.97 o 
  -4  -1   5      107.36      112.45      3.66 o 
  -3  -1   5      227.54      226.09      4.17 o 
  -2  -1   5      284.26      275.91      4.68 o 
  -1  -1   5      238.33      242.88      4.05 o 
   0  -1   5      531.44      562.97      8.96 o 
   1  -1   5       22.38       17.99      0.89 o 
   2  -1   5       14.73       13.22      1.52 o 
   3  -1   5       16.33       15.56      0.86 o 
   4  -1   5       91.75       91.59      2.55 o 
   5  -1   5       23.98       21.52      1.64 o 
  -6   0   5       49.51       64.61      3.82 o 
  -5   0   5      248.76      252.79      8.04 o 
  -4   0   5      100.90      103.24      4.79 o 
  -3   0   5      636.15      656.72     11.28 o 
  -2   0   5        7.08        7.83      0.55 o 
  -1   0   5      236.10      240.93      4.02 o 
   0   0   5      104.11       97.90      2.17 o 
   1   0   5     1737.95     1762.40     32.64 o 
   2   0   5       31.88       34.99      0.94 o 
   3   0   5        5.88        4.88      0.62 o 
   4   0   5        0.90        0.94      0.57 o 
   5   0   5       44.67       52.53      2.51 o 
  -6   1   5       35.51       36.06      2.46 o 
  -5   1   5       38.91       41.28      2.63 o 
  -4   1   5      107.12      101.29      3.18 o 
  -3   1   5      222.56      224.89      4.19 o 
  -2   1   5      290.52      280.68      5.97 o 
  -1   1   5      237.24      246.52      4.07 o 
   0   1   5      533.53      557.65      8.72 o 
   1   1   5       22.99       22.27      0.77 o 
   2   1   5       14.00       13.21      0.51 o 
   3   1   5       15.52       15.97      0.86 o 
   4   1   5       89.61       88.09      2.67 o 
   5   1   5       24.08       23.08      1.77 o 
  -6   2   5       10.91       11.45      1.64 o 
  -5   2   5       16.30       19.99      1.60 o 
  -4   2   5      651.48      663.45     27.55 o 
  -3   2   5       59.19       60.71      3.16 o 
  -2   2   5       50.25       51.16      1.44 o 
  -1   2   5       60.35       58.60      1.20 o 
   0   2   5      381.52      377.02      5.10 o 
   1   2   5       91.86       85.35      1.53 o 
   2   2   5      188.98      187.81      3.67 o 
   3   2   5        3.85        4.19      0.45 o 
   4   2   5       15.82       17.08      1.27 o 
   5   2   5       19.95       21.39      2.01 o 
  -6   3   5       28.65       27.27      2.14 o 
  -5   3   5       55.09       54.93      3.00 o 
  -4   3   5      106.30      103.68      5.47 o 
  -3   3   5      478.94      459.58      9.33 o 
  -2   3   5      191.07      197.73      3.63 o 
  -1   3   5      143.07      138.59      3.11 o 
   0   3   5      116.12      116.63      3.09 o 
   1   3   5      206.80      213.39      3.40 o 
   2   3   5      203.00      199.21      2.90 o 
   3   3   5      179.55      185.41      4.61 o 
   4   3   5        0.71        1.56      0.74 o 
   5   3   5        2.52        1.27      1.27 o 
  -6   4   5       28.38       35.19      3.28 o 
  -5   4   5       80.57       80.39      3.45 o 
  -3   4   5        0.36       -0.09      0.68 o 
  -2   4   5       87.98       86.24      2.43 o 
  -1   4   5       63.67       60.78      1.28 o 
   0   4   5      574.89      576.19      8.15 o 
   1   4   5      148.91      142.20      2.42 o 
   2   4   5      174.80      174.37      2.75 o 
   3   4   5       21.31       20.45      0.86 o 
   4   4   5       42.46       40.79      1.81 o 
   5   4   5       75.50       81.89      6.41 o 
  -6   5   5       51.63       51.14      3.49 o 
  -5   5   5        3.39        2.50      1.44 o 
  -4   5   5       63.21       63.36      3.94 o 
  -3   5   5      178.06      185.76     12.48 o 
  -2   5   5      228.00      218.01      3.54 o 
  -1   5   5      213.05      212.21      3.17 o 
   0   5   5       31.25       31.60      0.78 o 
   1   5   5      169.94      175.60      2.91 o 
   2   5   5      291.11      290.20      4.58 o 
   3   5   5       30.19       25.63      1.03 o 
   4   5   5      178.94      179.72      5.19 o 
   5   5   5       18.06       12.23      1.77 o 
  -6   6   5        2.94        2.18      1.27 o 
  -5   6   5       29.33       31.34      2.20 o 
  -4   6   5       51.91       54.15      2.60 o 
  -3   6   5      172.41      172.01      5.54 o 
  -2   6   5      191.99      187.32      3.25 o 
  -1   6   5      162.91      158.94      2.46 o 
   0   6   5      726.74      732.00     10.57 o 
   1   6   5      234.23      230.24      4.66 o 
   2   6   5      146.44      141.15      2.74 o 
   3   6   5        7.15        5.62      0.78 o 
   4   6   5       64.11       68.33      3.20 o 
   5   6   5       45.63       46.53      3.29 o 
  -6   7   5        5.66        7.09      3.63 o 
  -5   7   5       38.25       34.62      2.28 o 
  -4   7   5       19.10       17.68      1.92 o 
  -3   7   5      104.24       98.67      2.46 o 
  -2   7   5       96.57       93.21      2.16 o 
  -1   7   5       93.37       92.23      2.10 o 
   0   7   5      107.21      105.05      1.97 o 
   1   7   5       24.52       25.18      0.82 o 
   2   7   5       23.69       25.42      0.84 o 
   3   7   5      355.60      359.78     10.90 o 
   4   7   5       44.87       47.44      2.71 o 
   5   7   5        8.90        7.96      1.81 o 
  -6   8   5       24.40       29.77      4.80 o 
  -5   8   5        9.81        9.71      2.50 o 
  -4   8   5      234.89      240.22      7.37 o 
  -3   8   5      152.40      149.67      3.75 o 
  -2   8   5       70.91       71.22      2.10 o 
  -1   8   5      267.05      264.78      7.20 o 
   0   8   5      312.45      319.34      5.18 o 
   1   8   5      271.57      274.58      4.89 o 
   2   8   5       52.31       47.97      2.79 o 
   3   8   5       17.63       16.50      0.94 o 
   4   8   5       10.26       15.56      2.13 o 
   5   8   5       83.83       85.02      4.93 o 
  -5   9   5       52.02       52.93      3.16 o 
  -4   9   5       18.34       20.02      2.12 o 
  -3   9   5       35.61       38.33      2.71 o 
  -2   9   5      282.36      287.84      5.31 o 
  -1   9   5      245.18      246.04      4.16 o 
   0   9   5      209.39      223.59      4.35 o 
   1   9   5       24.15       24.70      1.03 o 
   2   9   5       15.34       13.65      0.80 o 
   3   9   5       20.37       22.29      2.18 o 
   4   9   5       37.25       38.36      2.79 o 
  -5  10   5       73.59       68.92      3.66 o 
  -4  10   5       70.54       68.65      4.05 o 
  -3  10   5       59.32       62.96      2.90 o 
  -2  10   5       39.58       38.69      1.64 o 
  -1  10   5       36.61       34.72      1.30 o 
   0  10   5      249.47      263.04      5.41 o 
   1  10   5       72.36       69.61      1.94 o 
   2  10   5       38.82       36.82      1.34 o 
   3  10   5        6.83        8.62      1.52 o 
   4  10   5        9.47        9.24      1.85 o 
  -5  11   5        7.18       10.57      2.24 o 
  -4  11   5        4.27        5.11      1.48 o 
  -3  11   5      195.92      212.79      8.69 o 
  -2  11   5      132.23      126.88      4.76 o 
  -1  11   5      175.68      186.57      5.47 o 
   0  11   5       53.28       48.76      1.56 o 
   1  11   5       53.94       52.11      1.74 o 
   2  11   5       64.71       72.96      2.39 o 
   3  11   5       21.75       26.85      3.04 o 
   4  11   5       30.28       28.58      2.63 o 
  -5  12   5       29.59       28.86      2.63 o 
  -4  12   5       94.16       94.47      4.64 o 
  -3  12   5       14.79       14.95      5.23 o 
  -2  12   5       22.49       21.04      2.85 o 
  -1  12   5       34.74       34.08      2.59 o 
   0  12   5       74.34       64.55      5.08 o 
   1  12   5       30.63       32.98      7.15 o 
   3  12   5        2.88        2.79      2.38 o 
   4  12   5       18.13       19.79      2.79 o 
  -4  13   5        7.06        7.74      3.20 o 
  -3  13   5       58.09       60.73      2.80 o 
  -2  13   5      103.89      118.54     16.26 o 
  -1  13   5       19.25       20.94      2.79 o 
   0  13   5       84.81       86.16      6.31 o 
   1  13   5       14.92       18.19      1.57 o 
   2  13   5       55.24       57.06      5.14 o 
   3  13   5       42.04       48.63      4.72 o 
  -4  14   5       36.06       34.50      4.39 o 
  -3  14   5       19.10       17.94      3.53 o 
  -2  14   5       45.48       45.92      4.76 o 
  -1  14   5       14.17       13.79      3.00 o 
   0  14   5       55.98       60.18      5.01 o 
   1  14   5      140.14      137.44      5.48 o 
   2  14   5       11.40       11.82      2.83 o 
   3  14   5        7.17       10.63      3.16 o 
  -3  15   5       11.86        8.66      2.55 o 
  -2  15   5        0.51       -1.07      2.01 o 
  -1  15   5       89.46       80.89      5.38 o 
   0  15   5       11.29       19.46      3.28 o 
   1  15   5       18.32       11.25      3.12 o 
   2  15   5       43.52       50.76      5.01 o 
  -3  16   5       14.56       16.01      3.53 o 
  -2  16   5        6.89        6.20      3.69 o 
  -1  16   5       57.43       60.84      6.04 o 
   0  16   5       67.87       65.66      5.30 o 
   1  16   5       52.00       53.19      5.34 o 
   2  16   5        1.60        1.31      3.16 o 
  -2  17   5       65.58       73.29      6.49 o 
  -1  17   5       26.18       30.01      3.94 o 
   0  17   5        2.08       -0.21      3.53 o 
   1  17   5       13.50       12.93      4.15 o 
  -2 -16   6       23.82       24.18      2.68 o 
  -1 -16   6        5.51        6.08      1.90 o 
   0 -16   6        6.88        5.54      2.18 o 
  -3 -15   6        1.44       -0.01      1.65 o 
  -2 -15   6        1.94       -1.50      1.76 o 
  -1 -15   6       52.12       52.92      3.64 o 
   0 -15   6       81.70       86.61      3.92 o 
   1 -15   6       19.72       18.21      2.64 o 
  -3 -14   6       36.32       34.96      3.74 o 
  -2 -14   6       85.70       89.26      4.95 o 
  -1 -14   6        4.32        4.03      1.44 o 
   0 -14   6       27.42       33.55      2.24 o 
   1 -14   6       45.55       47.54      3.33 o 
   2 -14   6       31.66       31.00      8.44 o 
  -4 -13   6       20.24       16.77      4.02 o 
  -3 -13   6       25.63       26.65      2.03 o 
  -2 -13   6       48.64       49.22      2.47 o 
  -1 -13   6       95.83       99.11      3.47 o 
   0 -13   6       63.02       65.99      2.73 o 
   1 -13   6       29.86       29.41      3.55 o 
   2 -13   6        7.43       12.55      2.67 o 
   3 -13   6        9.10        9.18      2.25 o 
  -4 -12   6       29.81       30.93      2.30 o 
  -3 -12   6      140.35      138.51      4.80 o 
  -2 -12   6        1.99        1.09      2.38 o 
  -1 -12   6       30.05       28.20      5.81 o 
   0 -12   6       85.00       87.53      3.19 o 
   1 -12   6       54.60       59.63      3.41 o 
   2 -12   6       23.29       25.62      2.88 o 
   3 -12   6      114.92      120.82     11.86 o 
  -5 -11   6       24.69       26.53      2.26 o 
  -4 -11   6       43.30       43.77      2.32 o 
  -3 -11   6       26.92       30.72      2.08 o 
  -2 -11   6       22.43       23.65      1.70 o 
  -1 -11   6       78.10       74.44      5.16 o 
   0 -11   6       32.04       30.53      1.52 o 
   1 -11   6       40.42       35.40      2.42 o 
   2 -11   6        0.52        1.03      2.91 o 
   3 -11   6        1.54        2.11      1.67 o 
  -5 -10   6       10.10        8.73      1.87 o 
  -4 -10   6        3.83        6.35      1.21 o 
  -3 -10   6       21.82       25.41      3.26 o 
  -2 -10   6      415.20      426.16     22.71 o 
  -1 -10   6      191.63      186.19      4.18 o 
   0 -10   6      176.73      176.97      3.58 o 
   1 -10   6       80.90       77.50      2.60 o 
   2 -10   6       16.21       17.43      2.28 o 
   3 -10   6       10.90        9.50      4.04 o 
   4 -10   6       63.36       77.23      7.02 o 
  -5  -9   6      128.42      146.12      5.36 o 
  -4  -9   6       18.46       16.41      1.46 o 
  -3  -9   6        1.27        2.18      1.17 o 
  -2  -9   6       12.95       11.88      0.99 o 
  -1  -9   6        9.58       10.12      2.09 o 
   0  -9   6      127.70      120.09      2.72 o 
   1  -9   6       94.38       97.16      2.17 o 
   2  -9   6        6.76        6.02      0.65 o 
   3  -9   6       16.76       16.21      1.87 o 
   4  -9   6       70.22       69.56      5.83 o 
  -5  -8   6       29.53       29.65      1.93 o 
  -4  -8   6       41.00       46.81      2.02 o 
  -3  -8   6      201.18      198.23      6.73 o 
  -2  -8   6        9.24       10.37      0.94 o 
  -1  -8   6      100.34       97.69      2.73 o 
   0  -8   6       41.51       39.31      1.54 o 
   1  -8   6       31.07       30.46      2.11 o 
   2  -8   6      311.09      302.80      6.22 o 
   3  -8   6       23.42       25.09      1.49 o 
   4  -8   6       15.03       12.03      4.35 o 
  -5  -7   6        6.08        5.79      1.23 o 
  -4  -7   6      138.65      141.11      4.01 o 
  -3  -7   6       11.24       11.24      1.11 o 
  -2  -7   6       48.12       45.14      2.42 o 
  -1  -7   6      151.70      147.57      3.22 o 
   0  -7   6      478.98      498.84      8.10 o 
   1  -7   6       82.34       83.89      4.25 o 
   2  -7   6       43.80       40.46      2.96 o 
   3  -7   6       22.73       24.01      1.60 o 
   4  -7   6       15.71       20.86      2.34 o 
  -6  -6   6        0.70       -1.03      2.13 o 
  -5  -6   6       20.99       22.69      1.66 o 
  -4  -6   6       25.91       24.90      1.66 o 
  -3  -6   6      156.17      155.29      4.31 o 
  -2  -6   6       25.27       25.63      1.02 o 
  -1  -6   6       40.27       39.88      4.25 o 
   0  -6   6        2.83        2.69      0.58 o 
   1  -6   6      100.96       95.57      2.54 o 
   2  -6   6      145.81      141.71      3.21 o 
   3  -6   6       76.76       86.30      2.31 o 
   4  -6   6       51.35       56.15      3.37 o 
  -6  -5   6       50.33       47.24      3.78 o 
  -5  -5   6       60.10       61.83      2.79 o 
  -4  -5   6        8.85       10.29      1.14 o 
  -3  -5   6      146.24      136.41     10.43 o 
  -2  -5   6       90.44       90.04      2.16 o 
  -1  -5   6       97.45       90.25      2.92 o 
   0  -5   6      260.25      249.67      5.45 o 
   1  -5   6      209.02      206.16      4.89 o 
   2  -5   6      134.77      128.82      4.00 o 
   3  -5   6       74.14       72.30      2.49 o 
   4  -5   6       58.58       62.36      3.57 o 
  -6  -4   6        1.78        0.04      1.89 o 
  -5  -4   6        7.96        6.44      1.35 o 
  -4  -4   6       36.77       35.10      1.68 o 
  -3  -4   6       59.65       63.59      3.00 o 
  -2  -4   6      462.27      459.86      8.04 o 
  -1  -4   6       33.87       34.89      1.13 o 
   0  -4   6       26.38       22.54      0.93 o 
   1  -4   6      720.12      751.00     15.83 o 
   2  -4   6       54.33       49.38      2.20 o 
   3  -4   6      178.24      174.69      7.35 o 
   4  -4   6       15.05       17.82      2.34 o 
   5  -4   6        3.18        1.35      1.68 o 
  -6  -3   6        9.59        8.21      1.72 o 
  -5  -3   6       16.43       16.63      1.68 o 
  -4  -3   6       37.49       33.97      1.75 o 
  -3  -3   6      222.84      230.53      5.10 o 
  -2  -3   6      130.17      118.47      2.65 o 
  -1  -3   6      265.82      252.71      4.50 o 
   0  -3   6       50.61       50.42      2.71 o 
   1  -3   6      505.27      504.03      9.68 o 
   2  -3   6       71.21       69.87      2.07 o 
   3  -3   6       36.46       33.77      2.83 o 
   4  -3   6        1.83        2.26      1.81 o 
   5  -3   6       64.06       64.70      3.78 o 
  -6  -2   6       39.92       36.92      2.63 o 
  -5  -2   6        4.67        3.56      1.11 o 
  -4  -2   6       85.72       80.08      2.69 o 
  -3  -2   6      421.86      418.42      7.57 o 
  -2  -2   6        3.30        2.43      0.52 o 
  -1  -2   6       58.09       64.50      1.58 o 
   0  -2   6      120.35      119.90      2.53 o 
   1  -2   6      455.00      469.50      9.56 o 
   2  -2   6      489.19      490.12      9.89 o 
   3  -2   6       30.07       29.40      1.19 o 
   4  -2   6       23.35       23.40      2.42 o 
   5  -2   6       22.13       21.68      2.38 o 
  -6  -1   6       21.68       27.18      2.30 o 
  -5  -1   6       56.13       48.80      4.68 o 
  -4  -1   6      290.47      299.64      8.27 o 
  -3  -1   6       54.04       59.11      1.86 o 
  -2  -1   6       18.05       15.88      0.84 o 
  -1  -1   6       38.46       34.40      1.06 o 
   0  -1   6      506.77      509.81      9.79 o 
   1  -1   6       92.74       91.02      2.41 o 
   2  -1   6       71.25       68.20      1.98 o 
   3  -1   6        8.01        6.40      0.49 o 
   4  -1   6       54.55       57.84      3.25 o 
   5  -1   6       21.76       22.66      2.46 o 
  -6   0   6       13.08       15.11      1.93 o 
  -5   0   6        1.44       -0.41      1.31 o 
  -4   0   6       14.12       17.76      2.77 o 
  -3   0   6      111.19      108.70      3.32 o 
  -2   0   6      667.95      680.98     11.10 o 
  -1   0   6      128.61      137.59      2.64 o 
   0   0   6      157.92      138.56      3.87 o 
   1   0   6       59.10       57.34      1.47 o 
   2   0   6       18.54       16.78      1.05 o 
   3   0   6        9.34       10.92      0.53 o 
   4   0   6       17.59       16.34      1.35 o 
   5   0   6       32.51       30.10      2.71 o 
  -6   1   6       21.09       25.87      2.09 o 
  -5   1   6       57.07       59.82      3.08 o 
  -4   1   6      293.29      300.63      6.65 o 
  -3   1   6       53.49       59.02      2.12 o 
  -2   1   6       17.75       17.19      1.07 o 
  -1   1   6       36.70       36.16      1.29 o 
   0   1   6      505.18      504.24      9.95 o 
   1   1   6       95.19       91.13      2.08 o 
   2   1   6       71.05       70.76      2.47 o 
   3   1   6        8.57        8.05      0.57 o 
   4   1   6       54.26       55.38      2.46 o 
   5   1   6       21.47       17.78      3.45 o 
  -6   2   6       40.71       39.47      3.66 o 
  -5   2   6        4.80        4.76      1.48 o 
  -4   2   6       85.62       87.72      2.53 o 
  -3   2   6      421.79      419.71      8.88 o 
  -2   2   6        2.40        1.51      0.74 o 
  -1   2   6       60.62       72.01      1.67 o 
   0   2   6      120.04      119.51      2.96 o 
   1   2   6      446.91      454.65      7.66 o 
   2   2   6      490.43      494.85      8.35 o 
   3   2   6       28.65       26.86      1.03 o 
   4   2   6       23.41       21.56      1.40 o 
   5   2   6       21.96       31.45      4.48 o 
  -6   3   6        9.74       12.23      2.13 o 
  -5   3   6       15.59       21.92      1.89 o 
  -4   3   6       37.80       41.36      3.20 o 
  -3   3   6      225.73      233.23      5.76 o 
  -2   3   6      130.75      118.94      5.08 o 
  -1   3   6      264.57      248.12      4.42 o 
   0   3   6       52.91       52.92      1.31 o 
   1   3   6      501.70      498.42      7.73 o 
   2   3   6       70.61       70.41      1.79 o 
   3   3   6       35.23       35.57      1.15 o 
   4   3   6        2.31        2.38      0.90 o 
   5   3   6       63.90       69.47      6.74 o 
  -6   4   6        2.05        2.42      2.05 o 
  -5   4   6        8.13        6.77      1.68 o 
  -4   4   6       35.94       31.79      3.16 o 
  -3   4   6       59.16       63.16      2.25 o 
  -2   4   6      465.88      469.86      8.33 o 
  -1   4   6       34.12       35.09      0.95 o 
   0   4   6       26.30       25.02      0.82 o 
   1   4   6      720.64      756.48     13.16 o 
   2   4   6       50.59       46.43      1.12 o 
   3   4   6      178.75      178.63      5.10 o 
   4   4   6       15.32       16.38      1.40 o 
   5   4   6        3.15        3.74      3.61 o 
  -6   5   6       50.55       63.30      6.53 o 
  -5   5   6       60.35       57.52      3.49 o 
  -4   5   6        8.62        8.58      1.60 o 
  -3   5   6      144.80      129.81      4.09 o 
  -2   5   6       89.74       85.49      2.36 o 
  -1   5   6       99.27       94.42      1.79 o 
   0   5   6      255.33      243.61      3.95 o 
   1   5   6      204.94      195.25      4.05 o 
   2   5   6      135.82      138.81      2.76 o 
   3   5   6       74.57       75.78      2.75 o 
   4   5   6       58.48       58.46      3.29 o 
  -6   6   6        0.75        2.66      1.68 o 
  -5   6   6       21.33       23.53      1.87 o 
  -4   6   6       25.27       23.87      2.46 o 
  -3   6   6      156.82      150.83      8.87 o 
  -2   6   6       25.11       26.07      1.16 o 
  -1   6   6       40.82       41.59      1.31 o 
   0   6   6        2.85        2.40      0.42 o 
   1   6   6      102.01       99.60      2.31 o 
   2   6   6      146.35      151.70      2.96 o 
   3   6   6       78.28       82.98      2.84 o 
   4   6   6       51.25       51.72      3.16 o 
  -5   7   6        7.14       15.22      3.35 o 
  -4   7   6      135.76      140.00      5.29 o 
  -3   7   6       11.10       12.67      1.50 o 
  -2   7   6       48.53       47.66      1.97 o 
  -1   7   6      153.34      156.03      3.71 o 
   0   7   6      475.25      494.84      8.94 o 
   1   7   6       84.19       86.13      3.82 o 
   2   7   6       43.22       41.13      1.23 o 
   3   7   6       22.87       23.90      1.40 o 
   4   7   6       16.26       17.20      2.30 o 
  -5   8   6       29.09       27.95      3.47 o 
  -4   8   6       41.69       46.46      4.42 o 
  -3   8   6      198.17      196.39      6.85 o 
  -2   8   6        9.68       10.77      1.33 o 
  -1   8   6       97.61       95.79      2.26 o 
   0   8   6       41.78       43.50      2.79 o 
   1   8   6       32.89       27.64      0.90 o 
   2   8   6      310.86      319.17      6.39 o 
   3   8   6       24.07       27.76      3.04 o 
   4   8   6       15.53       13.96      2.01 o 
  -5   9   6      126.28      129.57      6.23 o 
  -4   9   6       18.93       16.96      1.97 o 
  -3   9   6        1.06        0.53      1.42 o 
  -2   9   6       12.70       13.05      1.17 o 
  -1   9   6       10.07        9.69      0.99 o 
   0   9   6      130.29      125.86      3.83 o 
   1   9   6       92.65       91.85      2.07 o 
   2   9   6        7.00        5.87      0.86 o 
   3   9   6       17.49       18.52      3.00 o 
   4   9   6       70.01       68.00      4.19 o 
  -5  10   6       10.11        7.45      1.89 o 
  -4  10   6        4.22        4.91      2.34 o 
  -3  10   6       20.74       22.74      2.34 o 
  -2  10   6      411.77      411.52     11.80 o 
  -1  10   6      194.01      188.55      5.41 o 
   0  10   6      176.55      171.56      6.16 o 
   1  10   6       78.75       71.52      2.30 o 
   2  10   6       17.32       15.89      1.77 o 
   3  10   6       11.10        9.24      2.79 o 
   4  10   6       62.73       69.39      4.40 o 
  -5  11   6       26.25       23.01      2.47 o 
  -4  11   6       43.12       45.19      3.19 o 
  -3  11   6       26.90       25.46      2.67 o 
  -2  11   6       22.29       25.26      3.49 o 
  -1  11   6       75.20       72.68      3.55 o 
   0  11   6       32.70       33.96      3.88 o 
   1  11   6       40.69       38.34      2.38 o 
   2  11   6        0.47       -1.93      1.93 o 
   3  11   6        1.60       -1.03      2.42 o 
  -4  12   6       29.57       28.90      2.31 o 
  -3  12   6      140.05      138.69      5.43 o 
  -2  12   6        2.00        3.92      1.15 o 
  -1  12   6       29.18       23.43      4.85 o 
   0  12   6       85.28       83.32      4.03 o 
   1  12   6       54.38       58.26      3.18 o 
   2  12   6       23.75       26.40      3.61 o 
   3  12   6      114.47      133.49      9.00 o 
  -4  13   6       19.62       17.45      2.75 o 
  -3  13   6       26.25       28.33      3.24 o 
  -2  13   6       47.94       52.33      4.72 o 
  -1  13   6       97.05       99.93      6.08 o 
   0  13   6       60.55       58.22      4.72 o 
   1  13   6       29.41       30.18      3.98 o 
   2  13   6        7.35        8.25      2.79 o 
   3  13   6        8.58        9.85      3.08 o 
  -3  14   6       34.99       40.74      4.27 o 
  -2  14   6       86.80       86.18      7.07 o 
  -1  14   6        4.30        6.81      2.46 o 
   0  14   6       27.25       34.94      3.70 o 
   1  14   6       46.03       49.62      5.09 o 
   2  14   6       30.44       34.53      5.17 o 
  -3  15   6        1.54        4.80      2.83 o 
  -2  15   6        1.80        3.98      3.82 o 
  -1  15   6       51.64       63.26      6.00 o 
   0  15   6       81.15       93.04      7.40 o 
   1  15   6       19.32       16.67      3.49 o 
  -2  16   6       22.79       22.34      4.06 o 
  -1  16   6        5.06        2.18      2.83 o 
   0  16   6        6.86        9.40      3.08 o 
  -1 -15   7        5.55        3.32      3.47 o 
  -2 -14   7       57.19       64.08      4.11 o 
  -1 -14   7       17.46       21.81      2.86 o 
   0 -14   7       81.51       76.22      4.83 o 
   1 -14   7       18.04       23.52      3.86 o 
  -3 -13   7        6.67       10.89      1.89 o 
  -2 -13   7       25.74       32.81      2.71 o 
  -1 -13   7       39.33       43.22      2.66 o 
   0 -13   7       33.90       36.00      2.73 o 
   1 -13   7       42.31       46.83      9.08 o 
  -3 -12   7        0.73       -1.06      1.65 o 
  -2 -12   7       35.93       37.25      2.98 o 
  -1 -12   7       28.87       32.50      2.12 o 
   0 -12   7       17.69       17.09      1.64 o 
   1 -12   7       23.28       25.53      4.11 o 
   2 -12   7        6.23        6.84      1.90 o 
  -4 -11   7        7.71        4.45      1.55 o 
  -3 -11   7       37.82       36.27      2.35 o 
  -2 -11   7       30.29       30.05      6.28 o 
  -1 -11   7       69.66       71.30      6.92 o 
   0 -11   7        4.39        5.87      1.28 o 
   1 -11   7       18.19       17.39      2.33 o 
   2 -11   7       55.55       58.49      3.85 o 
  -4 -10   7       24.35       28.73      4.17 o 
  -3 -10   7        0.68        1.69      1.31 o 
  -2 -10   7       22.81       23.88      3.33 o 
  -1 -10   7       29.94       29.61      1.76 o 
   0 -10   7        4.16        5.04      1.27 o 
   1 -10   7        0.40        1.50      1.34 o 
   2 -10   7        9.41       10.98      2.32 o 
   3 -10   7        4.36       13.05      3.61 o 
  -5  -9   7       29.55       31.74      3.51 o 
  -4  -9   7        2.45        1.38      2.26 o 
  -3  -9   7      130.10      128.89      4.53 o 
  -2  -9   7       69.78       68.81      2.38 o 
  -1  -9   7       19.02       17.68      2.75 o 
   0  -9   7       12.27       14.11      1.31 o 
   1  -9   7      124.53      129.38      7.71 o 
   2  -9   7       42.00       42.10      4.76 o 
   3  -9   7       18.23       17.86      3.53 o 
  -5  -8   7        8.05        4.90      2.32 o 
  -4  -8   7       32.99       34.97      1.95 o 
  -3  -8   7       13.16       15.02      3.08 o 
  -2  -8   7       13.64       16.23      3.14 o 
  -1  -8   7      147.37      139.38      4.10 o 
   0  -8   7      123.16      114.47      2.97 o 
   1  -8   7       26.47       24.69      1.40 o 
   2  -8   7       12.35       16.09      3.18 o 
   3  -8   7       24.04       23.69      4.27 o 
  -5  -7   7       25.62       22.97      2.10 o 
  -4  -7   7       95.02       95.49     11.88 o 
  -3  -7   7       27.20       29.83      1.67 o 
  -2  -7   7       26.43       26.14      1.34 o 
  -1  -7   7       28.10       28.49      1.68 o 
   0  -7   7       78.38       72.18      2.30 o 
   1  -7   7      102.36       93.74      4.58 o 
   2  -7   7       56.96       65.32      9.31 o 
   3  -7   7       44.47       38.03      2.83 o 
  -5  -6   7        9.32       10.45      1.71 o 
  -4  -6   7       67.30       67.10      2.84 o 
  -3  -6   7        8.25        8.09      1.23 o 
  -2  -6   7      160.34      155.58      3.89 o 
  -1  -6   7      357.36      333.71      8.59 o 
   0  -6   7      191.67      192.96      4.12 o 
   1  -6   7       10.77        6.86      1.68 o 
   2  -6   7       40.87       38.67      5.07 o 
   3  -6   7       19.26       20.36      2.09 o 
   4  -6   7       54.98       58.53      3.74 o 
  -5  -5   7        9.54       11.01      1.68 o 
  -4  -5   7        7.23        8.05      1.35 o 
  -3  -5   7      137.80      129.97      5.14 o 
  -2  -5   7       63.99       67.28      4.77 o 
  -1  -5   7       47.34       44.06      1.89 o 
   0  -5   7      103.65      100.24      2.90 o 
   1  -5   7       57.00       55.98      2.57 o 
   2  -5   7      188.07      181.81      5.29 o 
   3  -5   7       43.29       43.70      2.92 o 
   4  -5   7       18.73       17.12      2.18 o 
  -5  -4   7        5.54        8.45      1.33 o 
  -4  -4   7       33.13       31.54      1.97 o 
  -3  -4   7       26.90       22.75      1.85 o 
  -2  -4   7      186.74      177.98      4.09 o 
  -1  -4   7      188.30      190.24      4.57 o 
   0  -4   7      222.40      218.17      4.55 o 
   1  -4   7       88.90       79.32      2.56 o 
   2  -4   7       23.19       19.50      1.27 o 
   3  -4   7        7.71        6.94      1.35 o 
   4  -4   7       37.80       37.41      3.16 o 
  -5  -3   7        2.70        2.99      1.48 o 
  -4  -3   7       32.79       36.10      2.55 o 
  -3  -3   7      102.20       96.05      2.90 o 
  -2  -3   7        2.25        4.57      1.05 o 
  -1  -3   7       87.74       85.91      3.68 o 
   0  -3   7      131.46      130.77      3.39 o 
   1  -3   7      139.49      140.31      4.79 o 
   2  -3   7      109.85      105.61      3.58 o 
   3  -3   7       28.27       25.01      2.09 o 
   4  -3   7        5.49        6.36      1.85 o 
  -6  -2   7       25.87       27.39      2.87 o 
  -5  -2   7       43.12       45.41      2.77 o 
  -4  -2   7       22.51       19.46      1.97 o 
  -3  -2   7        7.78        8.33      1.50 o 
  -2  -2   7      161.28      146.24      4.32 o 
  -1  -2   7       43.87       37.70      1.45 o 
   0  -2   7      547.48      556.91     12.48 o 
   1  -2   7        7.98        6.88      0.84 o 
   2  -2   7        3.62        3.00      1.42 o 
   3  -2   7      111.78      119.24      5.18 o 
   4  -2   7        8.48       11.00      2.05 o 
  -6  -1   7       14.58       17.57      2.55 o 
  -5  -1   7        7.71        9.63      1.74 o 
  -4  -1   7       36.70       38.03      1.97 o 
  -3  -1   7      117.86      120.72     10.55 o 
  -2  -1   7       35.79       33.49      1.61 o 
  -1  -1   7       60.06       50.65      4.68 o 
   0  -1   7      122.05      124.16      6.27 o 
   1  -1   7      214.91      215.09      5.00 o 
   2  -1   7      157.55      155.58      4.62 o 
   3  -1   7        6.44        6.69      1.31 o 
   4  -1   7        4.59        2.46      1.81 o 
  -6   0   7       10.24        8.46      2.22 o 
  -5   0   7       20.31       21.39      1.62 o 
  -4   0   7      131.87      136.21      3.73 o 
  -3   0   7        1.07        3.10      1.27 o 
  -2   0   7        9.82        7.49      2.32 o 
  -1   0   7      240.40      237.19      5.24 o 
   0   0   7        1.43        2.61      0.78 o 
   1   0   7      261.98      249.94      6.17 o 
   2   0   7       44.43       47.14      1.78 o 
   3   0   7        0.15       -0.04      0.94 o 
   4   0   7       77.86       93.44      5.01 o 
  -6   1   7       15.17       11.99      2.38 o 
  -5   1   7        7.76        8.87      1.68 o 
  -4   1   7       35.18       36.15      1.73 o 
  -3   1   7      122.39      127.23      3.01 o 
  -2   1   7       35.66       31.85      2.03 o 
  -1   1   7       58.84       54.26      4.29 o 
   0   1   7      120.61      129.60      4.19 o 
   1   1   7      219.02      223.36      8.28 o 
   2   1   7      152.03      159.79      5.10 o 
   3   1   7        6.12        4.23      1.07 o 
   4   1   7        4.75        4.43      2.13 o 
  -6   2   7       26.54       28.66      2.96 o 
  -5   2   7       44.28       45.06      2.67 o 
  -4   2   7       21.45       27.29      1.83 o 
  -3   2   7        7.88        7.07      0.92 o 
  -2   2   7      158.85      144.04      5.99 o 
  -1   2   7       40.83       34.78      1.54 o 
   0   2   7      551.50      572.11     13.56 o 
   1   2   7        7.14        5.06      0.79 o 
   2   2   7        3.58        3.26      1.15 o 
   3   2   7      112.97      109.54      4.81 o 
   4   2   7        8.44        8.21      1.77 o 
  -5   3   7        2.72        2.67      1.31 o 
  -4   3   7       33.61       32.79      1.72 o 
  -3   3   7       99.49       95.04      3.78 o 
  -2   3   7        2.99        4.26      0.76 o 
  -1   3   7       88.15       87.34      4.28 o 
   0   3   7      130.09      133.55      3.07 o 
   1   3   7      138.56      143.51      3.40 o 
   2   3   7      110.02      112.29      3.50 o 
   3   3   7       27.61       28.50      2.01 o 
   4   3   7        5.51        5.25      1.48 o 
  -5   4   7        5.27        3.78      1.35 o 
  -4   4   7       34.76       32.77      1.97 o 
  -3   4   7       27.00       22.66      1.28 o 
  -2   4   7      185.34      182.70      4.31 o 
  -1   4   7      192.52      195.18      3.45 o 
   0   4   7      214.93      212.95      4.31 o 
   1   4   7       88.31       83.80      1.94 o 
   2   4   7       23.18       20.28      1.52 o 
   3   4   7        7.15        4.31      1.11 o 
   4   4   7       37.50       35.15      4.15 o 
  -5   5   7        9.51       10.47      1.93 o 
  -4   5   7        6.70        8.54      1.85 o 
  -3   5   7      137.45      130.35      4.18 o 
  -2   5   7       65.99       66.76      2.16 o 
  -1   5   7       48.66       52.43      1.64 o 
   0   5   7      103.87      103.83      2.45 o 
   1   5   7       56.62       60.73      1.58 o 
   2   5   7      189.23      193.07      5.95 o 
   3   5   7       43.75       47.36      2.67 o 
   4   5   7       18.61       13.84      2.26 o 
  -5   6   7        9.61       14.50      3.59 o 
  -4   6   7       64.86       62.60      2.79 o 
  -3   6   7        8.12        9.90      2.55 o 
  -2   6   7      161.07      158.75      3.47 o 
  -1   6   7      349.82      340.84      6.24 o 
   0   6   7      196.00      204.20      6.28 o 
   1   6   7       10.73        7.80      1.79 o 
   2   6   7       40.92       44.23      1.93 o 
   3   6   7       19.26       23.32      2.87 o 
   4   6   7       53.74       61.70      5.30 o 
  -5   7   7       25.56       30.66      3.02 o 
  -4   7   7       96.11       97.10      3.62 o 
  -3   7   7       26.81       30.57      3.22 o 
  -2   7   7       26.02       25.96      1.16 o 
  -1   7   7       28.91       27.39      1.48 o 
   0   7   7       79.59       79.31      1.71 o 
   1   7   7      100.37       95.18      3.39 o 
   2   7   7       58.87       58.34      2.38 o 
   3   7   7       44.64       45.55      4.11 o 
  -5   8   7        7.51        7.29      3.16 o 
  -4   8   7       33.53       32.51      3.53 o 
  -3   8   7       13.33       12.65      1.63 o 
  -2   8   7       13.91       16.81      2.38 o 
  -1   8   7      151.94      146.13      3.91 o 
   0   8   7      120.49      111.67      3.33 o 
   1   8   7       25.89       24.39      1.13 o 
   2   8   7       12.31       11.91      1.15 o 
   3   8   7       23.81       27.39      3.53 o 
  -5   9   7       29.74       31.39      5.05 o 
  -4   9   7        2.12        5.64      6.03 o 
  -3   9   7      130.66      125.30      6.89 o 
  -2   9   7       69.11       63.98      3.25 o 
  -1   9   7       18.28       18.76      1.89 o 
   0   9   7       12.06       10.67      1.19 o 
   1   9   7      126.19      129.96      3.57 o 
   2   9   7       39.88       42.84      3.82 o 
   3   9   7       18.97       14.08      3.20 o 
  -4  10   7       23.89       29.05      2.41 o 
  -3  10   7        0.75       -1.27      1.27 o 
  -2  10   7       22.21       19.46      1.73 o 
  -1  10   7       29.89       26.73      3.16 o 
   0  10   7        4.30        2.88      1.52 o 
   1  10   7        0.53        4.93      2.83 o 
   2  10   7        9.39       12.36      2.83 o 
   3  10   7        4.60        1.56      2.26 o 
  -4  11   7        7.83        2.74      1.63 o 
  -3  11   7       37.74       40.38      2.93 o 
  -2  11   7       32.05       34.29      3.65 o 
  -1  11   7       68.90       70.88      5.05 o 
   0  11   7        4.16        5.15      1.78 o 
   1  11   7       17.48       20.28      2.96 o 
   2  11   7       55.06       59.36      5.50 o 
  -3  12   7        0.69        2.67      3.24 o 
  -2  12   7       34.76       31.09      3.86 o 
  -1  12   7       29.28       31.91      3.86 o 
   0  12   7       17.30       20.94      3.98 o 
   1  12   7       22.88       23.16      3.53 o 
   2  12   7        6.19        8.66      2.87 o 
  -3  13   7        5.87        6.98      3.00 o 
  -2  13   7       25.50       32.07      4.27 o 
  -1  13   7       40.16       38.89      4.52 o 
   0  13   7       33.84       37.00      4.39 o 
   1  13   7       40.83       51.95      5.30 o 
  -2  14   7       57.91       59.77      5.87 o 
  -1  14   7       15.99       23.65      4.52 o 
   0  14   7       81.15       72.69      7.19 o 
   1  14   7       17.88       16.67      3.78 o 
  -1  15   7        5.75       11.12      3.37 o 
  -1 -13   8        7.63        9.42      4.56 o 
  -2 -12   8       31.79       31.89      3.21 o 
  -1 -12   8       19.03       18.52      2.35 o 
   0 -12   8        6.03        7.78      2.44 o 
  -3 -11   8       12.87       15.63      2.29 o 
  -2 -11   8       34.88       37.01      2.91 o 
  -1 -11   8        3.59        2.92      2.67 o 
   0 -11   8       18.64       21.01      2.48 o 
   1 -11   8        8.49       10.65      2.16 o 
  -3 -10   8       31.10       27.17      2.90 o 
  -2 -10   8       11.68       11.18      1.76 o 
  -1 -10   8        0.78        1.06      1.27 o 
   0 -10   8       12.50       13.93      1.57 o 
   1 -10   8        0.93       -0.66      1.64 o 
   2 -10   8       83.84       71.95      6.74 o 
  -4  -9   8        1.08        0.40      1.38 o 
  -3  -9   8        0.83        1.07      1.43 o 
  -2  -9   8        1.54        1.27      1.12 o 
  -1  -9   8       20.93       27.47      3.35 o 
   0  -9   8       12.20        6.85      2.96 o 
   1  -9   8       21.34       25.69      4.11 o 
   2  -9   8        1.99        0.78      1.79 o 
  -4  -8   8       23.64       23.28      3.92 o 
  -3  -8   8       19.89       20.36      2.01 o 
  -2  -8   8       20.14       20.50      1.70 o 
  -1  -8   8       23.52       23.83      2.07 o 
   0  -8   8       78.15       79.60      4.25 o 
   1  -8   8       70.84       74.11      4.20 o 
   2  -8   8       17.96       22.05      2.40 o 
  -4  -7   8        3.71        4.48      1.61 o 
  -3  -7   8       12.53       11.20      1.46 o 
  -2  -7   8       12.19        7.98      3.10 o 
  -1  -7   8       56.22       57.77      4.27 o 
   0  -7   8       18.44       13.18      2.30 o 
   1  -7   8       21.68       17.85      1.97 o 
   2  -7   8       35.48       41.32      3.11 o 
   3  -7   8       19.86       21.18      3.94 o 
  -4  -6   8       20.46       19.70      2.10 o 
  -3  -6   8       45.93       51.92      6.20 o 
  -2  -6   8       74.04       70.11      4.05 o 
  -1  -6   8        1.99        0.86      1.13 o 
   0  -6   8        3.92        3.71      1.24 o 
   1  -6   8      159.96      184.62     15.25 o 
   2  -6   8       42.36       41.74      2.73 o 
   3  -6   8        8.57        8.66      2.05 o 
  -5  -5   8        5.88        7.60      1.85 o 
  -4  -5   8        9.46        8.88      1.44 o 
  -3  -5   8        5.67        4.68      1.07 o 
  -2  -5   8       53.97       54.23      2.88 o 
  -1  -5   8       21.65       21.31      1.33 o 
   0  -5   8       87.46       82.77      3.13 o 
   1  -5   8        0.46        1.66      1.56 o 
   2  -5   8       19.78       18.45      1.55 o 
   3  -5   8       24.00       23.65      2.59 o 
  -5  -4   8        5.68        8.09      2.34 o 
  -4  -4   8        1.13       -0.99      1.64 o 
  -3  -4   8       74.22       72.19      2.51 o 
  -2  -4   8       41.61       36.80      2.30 o 
  -1  -4   8       12.85       10.19      0.91 o 
   0  -4   8       26.37       28.08      2.09 o 
   1  -4   8       53.90       58.48      5.94 o 
   2  -4   8      129.52      132.59      5.80 o 
   3  -4   8       18.76       19.99      3.24 o 
  -5  -3   8       27.21       29.56      2.75 o 
  -4  -3   8       50.20       54.13      7.95 o 
  -3  -3   8       70.93       65.38      2.48 o 
  -2  -3   8       34.66       33.63      2.14 o 
  -1  -3   8       62.59       51.62      4.29 o 
   0  -3   8       27.20       30.06      2.55 o 
   1  -3   8        3.03        1.95      1.06 o 
   2  -3   8       23.98       26.20      2.22 o 
   3  -3   8        5.33        0.94      2.26 o 
  -5  -2   8        8.05        8.75      1.78 o 
  -4  -2   8       15.46       16.21      1.46 o 
  -3  -2   8        3.00        5.30      0.98 o 
  -2  -2   8       48.40       48.00      2.28 o 
  -1  -2   8        4.17        4.91      1.03 o 
   0  -2   8       13.26       12.69      1.58 o 
   1  -2   8      135.47      137.56      4.49 o 
   2  -2   8        3.59        1.11      1.15 o 
   3  -2   8       11.77       10.22      2.59 o 
  -5  -1   8       21.01       22.03      2.10 o 
  -4  -1   8       30.03       29.31      1.75 o 
  -3  -1   8       22.98       25.48      1.52 o 
  -2  -1   8      109.57      111.67      3.64 o 
  -1  -1   8       41.20       45.63      1.73 o 
   0  -1   8       49.48       50.25      2.71 o 
   1  -1   8       14.14       15.08      1.33 o 
   2  -1   8       22.98       26.57      2.30 o 
   3  -1   8       51.67       48.31      3.16 o 
  -5   0   8       27.14       28.14      2.29 o 
  -4   0   8       48.75       56.04      2.85 o 
  -3   0   8      180.74      169.57      4.71 o 
  -2   0   8       83.71       75.63      2.62 o 
  -1   0   8        0.04        0.48      0.29 o 
   0   0   8       34.39       35.21      2.27 o 
   1   0   8        9.43       11.28      1.07 o 
   2   0   8       32.08       33.51      2.38 o 
   3   0   8        0.04        0.12      1.19 o 
  -5   1   8       21.45       19.94      2.09 o 
  -4   1   8       29.77       32.45      1.91 o 
  -3   1   8       22.96       26.27      1.95 o 
  -2   1   8      106.86      101.44      3.68 o 
  -1   1   8       43.43       43.17      2.38 o 
   0   1   8       47.21       45.88      2.05 o 
   1   1   8       14.35       12.53      1.18 o 
   2   1   8       22.43       23.65      2.18 o 
   3   1   8       51.93       43.71      2.92 o 
  -5   2   8        7.72        4.72      1.85 o 
  -4   2   8       16.69       19.30      1.77 o 
  -3   2   8        2.51        6.82      2.67 o 
  -2   2   8       49.35       53.23      4.58 o 
  -1   2   8        4.27        3.95      1.31 o 
   0   2   8       14.07       11.89      1.28 o 
   1   2   8      133.17      132.59      3.87 o 
   2   2   8        2.96        2.22      1.15 o 
   3   2   8       11.14        9.11      1.77 o 
  -5   3   8       27.13       29.15      2.79 o 
  -4   3   8       51.22       50.24      2.63 o 
  -3   3   8       70.85       68.03      2.34 o 
  -2   3   8       35.29       37.46      1.68 o 
  -1   3   8       60.08       54.37      2.37 o 
   0   3   8       27.38       28.98      1.57 o 
   1   3   8        2.85        3.98      1.25 o 
   2   3   8       23.88       29.73      2.26 o 
   3   3   8        5.44        6.49      1.52 o 
  -5   4   8        5.56       11.29      2.26 o 
  -4   4   8        1.12        0.89      1.12 o 
  -3   4   8       76.70       77.06      7.77 o 
  -2   4   8       40.52       36.38      1.62 o 
  -1   4   8       12.87        9.72      1.29 o 
   0   4   8       25.53       25.55      1.58 o 
   1   4   8       52.29       53.50      5.69 o 
   2   4   8      130.00      128.69      5.10 o 
   3   4   8       19.32       15.56      2.63 o 
  -5   5   8        6.68        6.36      2.09 o 
  -4   5   8        8.84       12.40      1.72 o 
  -3   5   8        5.67        6.41      0.92 o 
  -2   5   8       54.50       54.16      2.28 o 
  -1   5   8       20.94       23.39      1.70 o 
   0   5   8       85.68       79.94      2.60 o 
   1   5   8        0.37        0.78      1.60 o 
   2   5   8       19.71       18.07      1.81 o 
   3   5   8       23.20       29.11      3.65 o 
  -4   6   8       20.24       20.97      1.85 o 
  -3   6   8       45.08       48.80      2.16 o 
  -2   6   8       76.60       74.43      3.23 o 
  -1   6   8        1.96        2.09      1.09 o 
   0   6   8        3.86        2.62      1.26 o 
   1   6   8      162.52      163.88      4.89 o 
   2   6   8       41.66       37.66      2.75 o 
   3   6   8        8.96       10.26      2.75 o 
  -4   7   8        3.69        3.57      1.89 o 
  -3   7   8       12.73       11.35      1.55 o 
  -2   7   8       11.86       12.46      1.61 o 
  -1   7   8       57.85       59.16      2.49 o 
   0   7   8       18.80       21.18      1.56 o 
   1   7   8       21.39       22.41      1.62 o 
   2   7   8       35.09       32.65      3.41 o 
   3   7   8       19.69       18.48      3.08 o 
  -4   8   8       24.39       20.19      2.48 o 
  -3   8   8       20.35       21.45      2.16 o 
  -2   8   8       19.30       20.94      1.95 o 
  -1   8   8       23.60       21.92      1.71 o 
   0   8   8       78.31       76.67      3.20 o 
   1   8   8       69.78       76.34      4.11 o 
   2   8   8       19.33       23.89      3.45 o 
  -4   9   8        1.10        0.84      2.36 o 
  -3   9   8        0.84        1.21      1.70 o 
  -2   9   8        1.25        2.22      3.12 o 
  -1   9   8       21.35       23.25      1.91 o 
   0   9   8       13.31       12.15      4.08 o 
   1   9   8       22.00       29.52      2.46 o 
  -3  10   8       30.79       26.30      2.48 o 
  -2  10   8       12.24        7.43      2.71 o 
  -1  10   8        0.83        2.38      2.18 o 
   0  10   8       13.18        9.54      2.13 o 
   1  10   8        0.87       -2.26      2.26 o 
   2  10   8       83.36       87.77      7.56 o 
  -3  11   8       12.81       13.22      3.90 o 
  -2  11   8       34.72       35.85      4.64 o 
  -1  11   8        4.28        4.80      3.37 o 
   0  11   8       19.01       16.55      3.28 o 
   1  11   8        8.31        4.52      4.15 o 
  -2  12   8       31.63       34.49      4.64 o 
  -1  12   8       19.25       22.79      3.49 o 
   0  12   8        5.59        6.03      2.83 o 
  -1  13   8        7.84       13.14      4.56 o 
  -1 -10   9        4.46        7.68      2.91 o 
  -2  -9   9        3.46        5.21      2.91 o 
  -1  -9   9       12.02        9.67      2.50 o 
   0  -9   9       10.59       10.51      3.96 o 
  -3  -8   9        2.62        0.17      2.22 o 
  -2  -8   9       11.49        6.20      3.65 o 
  -1  -8   9        6.80        9.09      2.69 o 
   0  -8   9       13.74       12.49      2.22 o 
   1  -8   9        6.49        2.55      2.91 o 
  -3  -7   9       46.72       39.65      2.93 o 
  -2  -7   9        2.57       -1.79      1.85 o 
  -1  -7   9       13.29       10.11      1.93 o 
   0  -7   9        9.73        7.37      2.91 o 
   1  -7   9        2.45        1.23      2.71 o 
  -3  -6   9        7.07        7.13      1.91 o 
  -2  -6   9       28.14       35.09      2.83 o 
  -1  -6   9       28.87       36.38      4.70 o 
   0  -6   9       32.48       31.49      2.66 o 
   1  -6   9        7.24        8.04      2.01 o 
   2  -6   9       11.94       12.07      3.74 o 
  -4  -5   9       50.67       53.94      3.59 o 
  -3  -5   9       22.54       18.87      2.16 o 
  -2  -5   9       10.30       15.56      3.20 o 
  -1  -5   9        0.17        1.66      1.56 o 
   0  -5   9       10.26        8.48      2.05 o 
   1  -5   9       88.96       85.97      5.25 o 
   2  -5   9        5.59       12.11      3.08 o 
  -4  -4   9        6.84        8.06      1.85 o 
  -3  -4   9       34.71       38.36      5.79 o 
  -2  -4   9       68.55       71.29      5.75 o 
  -1  -4   9       12.52       13.79      2.81 o 
   0  -4   9       15.16       15.70      1.72 o 
   1  -4   9        6.34        9.52      2.13 o 
   2  -4   9        5.95        6.53      2.34 o 
  -4  -3   9        3.56        3.71      1.74 o 
  -3  -3   9       17.39       18.99      1.95 o 
  -2  -3   9       11.05       15.11      2.83 o 
  -1  -3   9        3.65        1.69      1.74 o 
   0  -3   9        4.70        5.44      1.33 o 
   1  -3   9       14.19       12.47      1.44 o 
   2  -3   9       32.91       33.26      2.92 o 
  -4  -2   9        9.25       11.05      1.75 o 
  -3  -2   9       69.54       71.65      3.31 o 
  -2  -2   9       38.60       37.46      3.78 o 
  -1  -2   9       83.00       82.12      4.25 o 
   0  -2   9        4.63        3.89      2.05 o 
   1  -2   9       13.06       14.22      1.66 o 
   2  -2   9       41.48       37.78      3.16 o 
  -4  -1   9        8.63        9.26      2.03 o 
  -3  -1   9       29.73       35.32      3.00 o 
  -2  -1   9        5.50        5.88      1.95 o 
  -1  -1   9        4.02        6.58      1.77 o 
   0  -1   9       11.41       15.02      2.00 o 
   1  -1   9       21.44       24.60      1.80 o 
   2  -1   9       37.73       40.90      3.24 o 
  -4   0   9       21.77       24.80      2.26 o 
  -3   0   9        3.42        0.93      1.39 o 
  -2   0   9        4.73        3.73      1.57 o 
  -1   0   9        9.92        8.25      2.83 o 
   0   0   9       92.14       89.36      3.68 o 
   1   0   9        2.66        3.00      1.93 o 
   2   0   9        9.14        7.10      1.64 o 
  -4   1   9        7.93        8.31      1.70 o 
  -3   1   9       30.39       38.92      2.61 o 
  -2   1   9        5.43        4.19      1.57 o 
  -1   1   9        3.94        5.55      1.64 o 
   0   1   9       11.91       13.03      1.48 o 
   1   1   9       22.52       26.48      2.46 o 
   2   1   9       36.06       31.83      3.74 o 
  -4   2   9        9.30        8.98      2.50 o 
  -3   2   9       68.72       71.13      6.51 o 
  -2   2   9       38.96       42.72      6.53 o 
  -1   2   9       81.71       86.03      3.74 o 
   0   2   9        4.13        4.99      2.89 o 
   1   2   9       13.17       10.51      1.77 o 
   2   2   9       41.91       42.34      4.64 o 
  -4   3   9        3.87        4.12      3.37 o 
  -3   3   9       17.14       16.84      1.97 o 
  -2   3   9       11.14       13.66      1.98 o 
  -1   3   9        3.56        7.15      1.33 o 
   0   3   9        5.30        3.01      2.71 o 
   1   3   9       13.32       14.86      1.93 o 
   2   3   9       32.90       31.78      2.87 o 
  -4   4   9        6.72       12.33      5.52 o 
  -3   4   9       34.90       33.82      2.11 o 
  -2   4   9       66.49       71.94      3.56 o 
  -1   4   9       12.63       13.31      2.01 o 
   0   4   9       15.86       16.17      1.55 o 
   1   4   9        6.26        6.61      1.93 o 
   2   4   9        6.00        8.83      1.77 o 
  -4   5   9       50.33       55.56      4.28 o 
  -3   5   9       22.63       22.27      1.83 o 
  -2   5   9       10.75       13.94      2.03 o 
  -1   5   9        0.14        1.29      1.27 o 
   0   5   9       10.15       10.44      3.02 o 
   1   5   9       89.90       92.23      5.06 o 
   2   5   9        5.76        7.88      2.05 o 
  -3   6   9        7.28        4.82      2.59 o 
  -2   6   9       28.73       32.62      2.65 o 
  -1   6   9       30.34       29.63      2.12 o 
   0   6   9       31.66       35.06      3.41 o 
   1   6   9        7.11        8.83      1.77 o 
   2   6   9       11.36       12.07      3.20 o 
  -3   7   9       46.40       53.88      3.98 o 
  -2   7   9        2.73        5.33      1.79 o 
  -1   7   9       13.27       12.24      1.87 o 
   0   7   9        9.99        8.92      1.34 o 
   1   7   9        2.86        2.54      2.18 o 
  -3   8   9        2.74        2.74      1.84 o 
  -2   8   9       11.98       14.97      2.18 o 
  -1   8   9        7.09        9.10      2.26 o 
   0   8   9       14.49       14.49      1.51 o 
   1   8   9        6.55        7.55      2.96 o 
  -2   9   9        3.38        1.32      3.86 o 
  -1   9   9       12.13       12.35      1.77 o 
   0   9   9       11.04       11.17      2.30 o 
  -1  10   9        3.95        0.97      2.24 o 
  -2  -5  10       24.80       25.66      4.31 o 
  -1  -5  10       29.02       28.87      2.89 o 
   0  -5  10       14.21       14.18      2.63 o 
  -2  -4  10        0.69        0.82      2.83 o 
  -1  -4  10       11.43        8.05      2.33 o 
   0  -4  10       22.53       28.58      4.00 o 
  -1  -3  10       34.02       35.11      4.35 o 
   0  -3  10       14.27       15.43      2.36 o 
  -3  -2  10       16.52       20.90      3.69 o 
  -2  -2  10        4.17        5.17      3.00 o 
  -1  -2  10       23.94       20.32      3.86 o 
   0  -2  10        2.25        2.45      1.81 o 
  -3  -1  10       10.67       11.82      3.57 o 
  -2  -1  10       35.09       35.28      3.94 o 
  -1  -1  10        4.76        6.75      3.98 o 
   0  -1  10        7.89        4.48      1.54 o 
   1  -1  10       15.26       17.78      3.45 o 
  -3   0  10        5.22        9.19      3.32 o 
  -2   0  10       83.07       88.80      9.29 o 
  -1   0  10       18.12       15.33      2.21 o 
   0   0  10        7.60        8.91      1.54 o 
   1   0  10       12.64        9.65      3.20 o 
  -3   1  10       11.04        8.46      2.67 o 
  -2   1  10       33.43       40.74      3.33 o 
  -1   1  10        4.26        8.79      1.73 o 
   0   1  10        7.74        7.02      2.30 o 
   1   1  10       15.09       18.76      2.71 o 
  -3   2  10       16.68       10.80      3.08 o 
  -2   2  10        4.26        5.71      1.97 o 
  -1   2  10       24.57       24.98      6.88 o 
   0   2  10        2.08        1.19      2.05 o 
  -2   3  10       53.35       58.96      3.60 o 
  -1   3  10       33.29       36.38      2.62 o 
   0   3  10       14.53       17.73      2.59 o 
  -2   4  10        0.62        1.46      1.53 o 
  -1   4  10       11.25       10.64      1.70 o 
   0   4  10       21.89       28.82      2.75 o 
  -2   5  10       24.89       28.08      2.38 o 
  -1   5  10       29.15       27.72      2.44 o 
   0   5  10       13.74       14.70      2.38 o 
  -1   6  10        4.24        2.79      2.18 o 
                                                 
